# Supplementary material for: rac-3-{4-[(2-Hy­droxy­benzyl­idene)amino]-3-phenyl-5-sulfanyl­idene-4,5-dihydro-1H-1,2,4-triazol-1-yl}-1,3-diphenyl­propan-1-one
Source: Acta Crystallogr Sect E Struct Rep Online. 2011 Sep 30;67(Pt 10):o2726. doi: 10.1107/S1600536811035203 (PMC3201224; doi:10.1107/S1600536811035203)
Supplement: Supplementary file 1 [file e-67-o2726-sup1.cif]

##############################################################################
#                                                                            #
# This CIF contains the data in a paper accepted for publication in          #
# Acta Crystallographica Section E. It conforms to the requirements of       #
# Notes for Authors for Acta Crystallographica Section E, and has been       #
# peer reviewed under the auspices of the IUCr Commission on Journals.       #
#                                                                            #
# Full details of the Crystallographic Information File format               #
# are given in the paper "The Crystallographic Information File (CIF):       #
# a New Standard Archive File for Crystallography" by S. R. Hall, F. H.      #
# Allen and I. D. Brown [Acta Cryst. (1991), A47, 655-685].                  #
#                                                                            #
# The current version of the core CIF dictionary is obtainable from          #
# ftp://ftp.iucr.org/pub/cif_core.dic.                                       #
#                                                                            #
# Software is freely available for graphical display of the structure(s)     #
# in this CIF. For information consult the CIF software page                 #
# http://www.iucr.org/resources/cif/software.                                #
#                                                                            #
# This file may be used for bona fide research purposes within the           #
# scientific community so long as proper attribution is given to the journal # 
# article from which it was obtained.                                        #
#                                                                            #
##############################################################################
data_global
_audit_creation_method     SHELXL-97
_journal_date_recd_electronic     2011-08-06
_journal_date_accepted     2011-08-29
_journal_name_full     'Acta Crystallographica, Section E'
_journal_year     2011
_journal_volume     67
_journal_issue     10
_journal_page_first     o2726
_journal_page_last     o2726
_journal_paper_category     QO
_journal_coeditor_code     ZS2139
_publ_contact_author_name     'Dr. Wei Wang'
_publ_contact_author_address
;
  School of Perfume and Aroma Technology,
  Shanghai Institute of Technology,
  Shanghai, 200235,
  People's Republic of China
;
_publ_contact_author_email     zhao_submit@yahoo.com.cn
_publ_contact_author_fax     ?
_publ_contact_author_phone     ?
_publ_section_title
;\
<i>rac</i>-3-{4-[(2-Hydroxybenzylidene)amino]-3-phenyl-5-sulfanylidene-4,5-\
dihydro-1<i>H</i>-1,2,4-triazol-1-yl}-1,3-diphenylpropan-1-one
;
loop_
    _publ_author_name
    _publ_author_footnote
    _publ_author_address
    'Qing-lei Liu' .
;
  School of Perfume and Aroma Technology,
  Shanghai Institute of Technology,
  Shanghai 200235,
  People's Republic of China
;
    'Wei Wang' .
;
  School of Perfume and Aroma Technology,
  Shanghai Institute of Technology,
  Shanghai 200235,
  People's Republic of China
and
  School of Chemical Engineering,
  University of Science and Technology LiaoNing,
  Anshan 114051,
  People's Republic of China
;
    'Yan Gao' .
;
  School of Chemical Engineering,
  University of Science and Technology LiaoNing,
  Anshan 114051,
  People's Republic of China
;
    'Jing-jing Zhang' .
;
  School of Chemical Engineering,
  University of Science and Technology LiaoNing,
  Anshan 114051,
  People's Republic of China
;
    'Xiao-yu Jia' .
;
  School of Chemical Engineering,
  University of Science and Technology LiaoNing,
  Anshan 114051,
  People's Republic of China
;
data_I
_chemical_name_systematic
;
<i>rac</i>-3-{4-[(2-Hydroxybenzylidene)amino]-3-phenyl-5-sulfanylidene-
4,5-dihydro-1<i>H</i>-1,2,4-triazol-1-yl}-1,3-diphenylpropan-1-one
;
_chemical_name_common     ?
_chemical_formula_moiety     'C30 H24 N4 O2 S'
_chemical_formula_sum     'C30 H24 N4 O2 S'
_chemical_formula_structural     ?
_chemical_formula_analytical     ?
_chemical_formula_iupac     'C30 H24 N4 O2 S'
_chemical_formula_weight     504.59
_chemical_melting_point     ?
_symmetry_cell_setting     triclinic
_symmetry_space_group_name_H-M     'P -1'
_symmetry_space_group_name_Hall     '-P 1'
loop_
    _symmetry_equiv_pos_as_xyz
    'x, y, z'
    '-x, -y, -z'
_cell_length_a     6.770(2)
_cell_length_b     13.170(5)
_cell_length_c     14.851(5)
_cell_angle_alpha     78.114(12)
_cell_angle_beta     81.715(15)
_cell_angle_gamma     87.318(16)
_cell_volume     1282.0(7)
_cell_formula_units_Z     2
_cell_measurement_reflns_used     4176
_cell_measurement_theta_min     1.4
_cell_measurement_theta_max     28.1
_cell_measurement_temperature     113(2)
_exptl_crystal_description     prism
_exptl_crystal_colour     colorless
_exptl_crystal_size_max     0.20
_exptl_crystal_size_mid     0.18
_exptl_crystal_size_min     0.12
_exptl_crystal_density_diffrn     1.307
_exptl_crystal_density_meas     ?
_exptl_crystal_density_method     'not measured'
_exptl_crystal_F_000     528
_exptl_absorpt_coefficient_mu     0.162
_exptl_absorpt_correction_type     multi-scan
_exptl_absorpt_process_details     '(CrystalClear; Rigaku/MSC, 2005)'
_exptl_absorpt_correction_T_min     0.9684
_exptl_absorpt_correction_T_max     0.9809
_exptl_special_details     ?
_diffrn_ambient_temperature     113(2)
_diffrn_radiation_type     'Mo K\a'
_diffrn_radiation_wavelength     0.71073
_diffrn_radiation_source     'rotating anode'
_diffrn_radiation_monochromator     multilayer
_diffrn_measurement_device_type     'Rigaku Saturn CCD area-detector'
_diffrn_measurement_method     '\f and \w'
_diffrn_detector_area_resol_mean     14.63
_diffrn_reflns_number     16609
_diffrn_reflns_av_R_equivalents     0.0429
_diffrn_reflns_av_sigmaI/netI     0.0659
_diffrn_reflns_theta_min     1.41
_diffrn_reflns_theta_max     27.88
_diffrn_reflns_theta_full     27.88
_diffrn_measured_fraction_theta_max     0.995
_diffrn_measured_fraction_theta_full     0.995
_diffrn_reflns_limit_h_min     -8
_diffrn_reflns_limit_h_max     8
_diffrn_reflns_limit_k_min     -17
_diffrn_reflns_limit_k_max     17
_diffrn_reflns_limit_l_min     -18
_diffrn_reflns_limit_l_max     19
_diffrn_standards_number     0
_diffrn_standards_interval_count     .
_diffrn_standards_interval_time     .
_diffrn_standards_decay_%     ?
loop_
    _diffrn_standard_refln_index_h
    _diffrn_standard_refln_index_k
    _diffrn_standard_refln_index_l
    ? ? ?
_refine_special_details
;
Refinement of <i>F</i>^2^ against ALL reflections. The weighted <i>R</i>-factor
<i>wR</i> and goodness of fit <i>S</i> are based on <i>F</i>^2^, conventional
<i>R</i>-factors <i>R</i> are based on <i>F</i>, with <i>F</i> set to zero for
negative <i>F</i>^2^. The threshold expression of <i>F</i>^2^ >
\s(<i>F</i>^2^) is used only for calculating <i>R</i>-factors(gt) <i>etc</i>.
and is not relevant to the choice of reflections for refinement.
<i>R</i>-factors based on <i>F</i>^2^ are statistically about twice as large
as those based on <i>F</i>, and <i>R</i>- factors based on ALL data will be
even larger.
;
_reflns_number_total     6076
_reflns_number_gt     3749
_reflns_threshold_expression     I>2\s(I)
_refine_ls_structure_factor_coef     Fsqd
_refine_ls_matrix_type     full
_refine_ls_R_factor_all     0.0615
_refine_ls_R_factor_gt     0.0397
_refine_ls_wR_factor_gt     0.0858
_refine_ls_wR_factor_ref     0.0936
_refine_ls_goodness_of_fit_ref     0.948
_refine_ls_restrained_S_all     0.948
_refine_ls_number_reflns     6076
_refine_ls_number_parameters     338
_refine_ls_number_restraints     0
_refine_ls_hydrogen_treatment     mixed
_refine_ls_weighting_scheme     calc
_refine_ls_weighting_details
                      'w=1/[\s^2^(Fo^2^)+(0.0415P)^2^] where P=(Fo^2^+2Fc^2^)/3'
_atom_sites_solution_hydrogens     geom
_atom_sites_solution_primary     direct
_atom_sites_solution_secondary     difmap
_refine_ls_shift/su_max     0.001
_refine_ls_shift/su_mean     0.000
_refine_diff_density_max     0.293
_refine_diff_density_min     -0.209
_refine_ls_extinction_method     none
_refine_ls_extinction_coef     ?
loop_
    _atom_type_symbol
    _atom_type_description
    _atom_type_scat_dispersion_real
    _atom_type_scat_dispersion_imag
    _atom_type_scat_source
    C C 0.0033 0.0016
; International Tables
Vol. C, Tables 4.2.6.8 and 6.1.1.4
;
    H H 0.0000 0.0000
; International Tables
Vol. C, Tables 4.2.6.8 and 6.1.1.4
;
    N N 0.0061 0.0033
; International Tables
Vol. C, Tables 4.2.6.8 and 6.1.1.4
;
    O O 0.0106 0.0106
; International Tables
Vol. C, Tables 4.2.6.8 and 6.1.1.4
;
    S S 0.1246 0.1246
; International Tables
Vol. C, Tables 4.2.6.8 and 6.1.1.4
;
_computing_data_collection     'CrystalClear (Rigaku/MSC, 2005)'
_computing_cell_refinement     'CrystalClear (Rigaku/MSC, 2005)'
_computing_data_reduction     'CrystalClear (Rigaku/MSC, 2005)'
_computing_structure_solution     'SHELXS97 (Sheldrick, 2008)'
_computing_structure_refinement     'SHELXL97 (Sheldrick, 2008)'
_computing_molecular_graphics     'SHELXTL (Sheldrick, 2008)'
_computing_publication_material     'SHELXTL (Sheldrick, 2008)'
loop_
    _atom_site_type_symbol
    _atom_site_label
    _atom_site_fract_x
    _atom_site_fract_y
    _atom_site_fract_z
    _atom_site_U_iso_or_equiv
    _atom_site_adp_type
    _atom_site_calc_flag
    _atom_site_refinement_flags
    _atom_site_occupancy
    _atom_site_symmetry_multiplicity
    _atom_site_disorder_assembly
    _atom_site_disorder_group
    S S1 1.23731(6) 0.74106(3) 0.66002(2) 0.02837(11) Uani d . 1 1 . .
    O O1 1.1833(2) 0.82091(11) 0.92569(8) 0.0578(4) Uani d . 1 1 . .
    O O2 0.83353(15) 0.41453(9) 0.60325(8) 0.0347(3) Uani d . 1 1 . .
    H H2 0.828(3) 0.470(2) 0.6402(16) 0.113(9) Uiso d . 1 1 . .
    N N1 0.75550(17) 0.71629(9) 0.84047(8) 0.0248(3) Uani d . 1 1 . .
    N N2 0.92480(17) 0.76425(9) 0.79086(7) 0.0227(3) Uani d . 1 1 . .
    N N3 0.92676(16) 0.61510(9) 0.75493(7) 0.0212(3) Uani d . 1 1 . .
    N N4 0.95198(17) 0.53608(9) 0.70367(7) 0.0224(3) Uani d . 1 1 . .
    C C1 1.0334(2) 0.70663(11) 0.73499(9) 0.0223(3) Uani d . 1 1 . .
    C C2 0.7565(2) 0.62593(11) 0.81636(9) 0.0218(3) Uani d . 1 1 . .
    C C3 0.9499(2) 0.87572(11) 0.78459(9) 0.0233(3) Uani d . 1 1 . .
    H H3 1.0950 0.8915 0.7666 0.028 Uiso calc R 1 1 . .
    C C4 0.8830(2) 0.90266(11) 0.87934(9) 0.0282(3) Uani d . 1 1 . .
    H H4A 0.8801 0.9790 0.8728 0.034 Uiso calc R 1 1 . .
    H H4B 0.7457 0.8776 0.9023 0.034 Uiso calc R 1 1 . .
    C C5 1.0196(3) 0.85503(12) 0.95006(11) 0.0355(4) Uani d . 1 1 . .
    C C6 0.9467(3) 0.85086(12) 1.05085(10) 0.0382(4) Uani d . 1 1 . .
    C C7 0.7628(3) 0.89039(14) 1.08254(11) 0.0455(5) Uani d . 1 1 . .
    H H7 0.6782 0.9243 1.0394 0.055 Uiso calc R 1 1 . .
    C C8 0.7012(3) 0.88071(16) 1.17744(12) 0.0597(6) Uani d . 1 1 . .
    H H8 0.5743 0.9072 1.1993 0.072 Uiso calc R 1 1 . .
    C C9 0.8262(4) 0.83231(17) 1.23954(13) 0.0711(7) Uani d . 1 1 . .
    H H9 0.7835 0.8245 1.3043 0.085 Uiso calc R 1 1 . .
    C C10 1.0123(4) 0.79515(16) 1.20885(13) 0.0680(7) Uani d . 1 1 . .
    H H10 1.0989 0.7638 1.2521 0.082 Uiso calc R 1 1 . .
    C C11 1.0712(3) 0.80400(13) 1.11513(11) 0.0518(5) Uani d . 1 1 . .
    H H11 1.1986 0.7778 1.0938 0.062 Uiso calc R 1 1 . .
    C C12 0.8368(2) 0.93823(11) 0.71014(9) 0.0240(3) Uani d . 1 1 . .
    C C13 0.6371(2) 0.92297(14) 0.70853(11) 0.0398(4) Uani d . 1 1 . .
    H H13 0.5671 0.8718 0.7553 0.048 Uiso calc R 1 1 . .
    C C14 0.5375(3) 0.98140(14) 0.63950(12) 0.0455(5) Uani d . 1 1 . .
    H H14 0.4007 0.9690 0.6389 0.055 Uiso calc R 1 1 . .
    C C15 0.6345(3) 1.05683(13) 0.57213(11) 0.0400(4) Uani d . 1 1 . .
    H H15 0.5645 1.0986 0.5264 0.048 Uiso calc R 1 1 . .
    C C16 0.8329(3) 1.07093(14) 0.57177(12) 0.0521(5) Uani d . 1 1 . .
    H H16 0.9025 1.1215 0.5243 0.062 Uiso calc R 1 1 . .
    C C17 0.9338(3) 1.01215(14) 0.64007(11) 0.0447(5) Uani d . 1 1 . .
    H H17 1.0721 1.0229 0.6386 0.054 Uiso calc R 1 1 . .
    C C18 0.5920(2) 0.55264(11) 0.84967(9) 0.0232(3) Uani d . 1 1 . .
    C C19 0.6105(2) 0.44711(12) 0.84903(10) 0.0325(4) Uani d . 1 1 . .
    H H19 0.7353 0.4187 0.8268 0.039 Uiso calc R 1 1 . .
    C C20 0.4476(2) 0.38335(13) 0.88066(11) 0.0381(4) Uani d . 1 1 . .
    H H20 0.4609 0.3115 0.8794 0.046 Uiso calc R 1 1 . .
    C C21 0.2664(2) 0.42313(13) 0.91398(10) 0.0350(4) Uani d . 1 1 . .
    H H21 0.1550 0.3791 0.9356 0.042 Uiso calc R 1 1 . .
    C C22 0.2481(2) 0.52800(13) 0.91564(10) 0.0318(4) Uani d . 1 1 . .
    H H22 0.1237 0.5556 0.9392 0.038 Uiso calc R 1 1 . .
    C C23 0.4081(2) 0.59262(12) 0.88353(9) 0.0267(3) Uani d . 1 1 . .
    H H23 0.3933 0.6645 0.8844 0.032 Uiso calc R 1 1 . .
    C C24 1.1334(2) 0.50562(11) 0.68280(9) 0.0227(3) Uani d . 1 1 . .
    H H24 1.2383 0.5311 0.7077 0.027 Uiso calc R 1 1 . .
    C C25 1.1778(2) 0.43255(11) 0.62150(9) 0.0221(3) Uani d . 1 1 . .
    C C26 1.0299(2) 0.39283(11) 0.58138(10) 0.0241(3) Uani d . 1 1 . .
    C C27 1.0835(2) 0.32828(12) 0.51852(10) 0.0300(4) Uani d . 1 1 . .
    H H27 0.9836 0.3018 0.4912 0.036 Uiso calc R 1 1 . .
    C C28 1.2809(2) 0.30257(12) 0.49579(10) 0.0338(4) Uani d . 1 1 . .
    H H28 1.3162 0.2587 0.4524 0.041 Uiso calc R 1 1 . .
    C C29 1.4298(2) 0.33974(13) 0.53524(11) 0.0358(4) Uani d . 1 1 . .
    H H29 1.5658 0.3209 0.5198 0.043 Uiso calc R 1 1 . .
    C C30 1.3763(2) 0.40458(12) 0.59726(10) 0.0303(4) Uani d . 1 1 . .
    H H30 1.4773 0.4308 0.6240 0.036 Uiso calc R 1 1 . .
loop_
    _atom_site_aniso_label
    _atom_site_aniso_U_11
    _atom_site_aniso_U_22
    _atom_site_aniso_U_33
    _atom_site_aniso_U_12
    _atom_site_aniso_U_13
    _atom_site_aniso_U_23
    S1 0.0274(2) 0.0312(2) 0.0263(2) -0.00792(17) 0.00275(16) -0.00803(16)
    O1 0.0705(9) 0.0658(10) 0.0453(8) 0.0350(8) -0.0258(7) -0.0258(7)
    O2 0.0215(6) 0.0371(7) 0.0515(7) 0.0004(5) -0.0089(5) -0.0206(6)
    N1 0.0280(7) 0.0198(6) 0.0251(6) -0.0032(5) 0.0028(5) -0.0047(5)
    N2 0.0278(7) 0.0175(6) 0.0221(6) -0.0035(5) 0.0009(5) -0.0047(5)
    N3 0.0226(7) 0.0191(6) 0.0225(6) -0.0021(5) 0.0007(5) -0.0078(5)
    N4 0.0251(7) 0.0198(6) 0.0236(6) -0.0014(5) 0.0000(5) -0.0096(5)
    C1 0.0259(8) 0.0215(8) 0.0205(7) -0.0013(6) -0.0057(6) -0.0049(6)
    C2 0.0240(8) 0.0194(7) 0.0207(7) 0.0012(6) 0.0005(6) -0.0040(6)
    C3 0.0277(8) 0.0173(7) 0.0253(8) -0.0048(6) -0.0026(6) -0.0047(6)
    C4 0.0402(9) 0.0197(8) 0.0260(8) 0.0002(7) -0.0060(7) -0.0072(6)
    C5 0.0568(12) 0.0214(8) 0.0319(9) 0.0065(8) -0.0132(8) -0.0101(7)
    C6 0.0720(13) 0.0184(8) 0.0267(9) -0.0022(8) -0.0124(9) -0.0060(7)
    C7 0.0737(14) 0.0363(10) 0.0284(9) -0.0090(10) -0.0047(9) -0.0107(8)
    C8 0.0915(17) 0.0539(13) 0.0347(11) -0.0183(12) 0.0057(11) -0.0172(10)
    C9 0.137(2) 0.0507(14) 0.0249(10) -0.0321(15) -0.0065(13) -0.0031(10)
    C10 0.132(2) 0.0381(12) 0.0351(11) -0.0064(14) -0.0262(13) 0.0014(9)
    C11 0.0972(16) 0.0258(10) 0.0354(10) 0.0024(10) -0.0230(10) -0.0042(8)
    C12 0.0305(9) 0.0191(7) 0.0238(7) -0.0030(6) -0.0042(6) -0.0067(6)
    C13 0.0358(10) 0.0415(11) 0.0363(9) -0.0082(8) -0.0037(8) 0.0066(8)
    C14 0.0349(10) 0.0502(12) 0.0492(11) -0.0031(9) -0.0146(8) 0.0018(9)
    C15 0.0531(12) 0.0288(9) 0.0403(10) 0.0004(8) -0.0211(9) -0.0020(8)
    C16 0.0608(13) 0.0387(11) 0.0505(11) -0.0201(10) -0.0215(10) 0.0191(9)
    C17 0.0413(11) 0.0404(11) 0.0488(11) -0.0176(9) -0.0163(9) 0.0102(9)
    C18 0.0278(8) 0.0205(8) 0.0205(7) -0.0030(6) -0.0005(6) -0.0036(6)
    C19 0.0320(9) 0.0239(8) 0.0378(9) -0.0032(7) 0.0070(7) -0.0051(7)
    C20 0.0455(11) 0.0235(9) 0.0433(10) -0.0108(8) 0.0063(8) -0.0082(7)
    C21 0.0347(10) 0.0381(10) 0.0300(9) -0.0178(8) 0.0036(7) -0.0037(7)
    C22 0.0268(9) 0.0382(10) 0.0283(8) -0.0036(7) 0.0030(7) -0.0058(7)
    C23 0.0283(9) 0.0254(8) 0.0252(8) -0.0012(7) 0.0002(6) -0.0048(6)
    C24 0.0224(8) 0.0233(8) 0.0232(7) -0.0013(6) -0.0033(6) -0.0061(6)
    C25 0.0220(8) 0.0226(8) 0.0220(7) -0.0013(6) -0.0005(6) -0.0067(6)
    C26 0.0222(8) 0.0237(8) 0.0267(8) -0.0010(6) -0.0033(6) -0.0057(6)
    C27 0.0351(9) 0.0273(9) 0.0314(8) -0.0008(7) -0.0103(7) -0.0110(7)
    C28 0.0414(10) 0.0326(9) 0.0296(8) 0.0026(8) -0.0004(7) -0.0150(7)
    C29 0.0253(9) 0.0417(10) 0.0428(10) 0.0041(8) 0.0012(7) -0.0193(8)
    C30 0.0223(8) 0.0345(9) 0.0370(9) -0.0011(7) -0.0041(7) -0.0136(7)
_geom_special_details
;
All e.s.d.'s (except the e.s.d. in the dihedral angle between two l.s. planes)
are estimated using the full covariance matrix. The cell e.s.d.'s are taken
into account individually in the estimation of e.s.d.'s in distances, angles
and torsion angles; correlations between e.s.d.'s in cell parameters are only
used when they are defined by crystal symmetry. An approximate (isotropic)
treatment of cell e.s.d.'s is used for estimating e.s.d.'s involving l.s.
planes.
;
loop_
    _geom_bond_atom_site_label_1
    _geom_bond_atom_site_label_2
    _geom_bond_site_symmetry_2
    _geom_bond_distance
    _geom_bond_publ_flag
    S1 C1 . 1.6608(15) ?
    O1 C5 . 1.2104(19) ?
    O2 C26 . 1.3538(17) ?
    O2 H2 . 1.00(2) ?
    N1 C2 . 1.3110(17) ?
    N1 N2 . 1.3741(16) ?
    N2 C1 . 1.3551(17) ?
    N2 C3 . 1.4681(18) ?
    N3 C2 . 1.3841(17) ?
    N3 C1 . 1.3910(18) ?
    N3 N4 . 1.4015(15) ?
    N4 C24 . 1.2890(17) ?
    C2 C18 . 1.4703(19) ?
    C3 C12 . 1.516(2) ?
    C3 C4 . 1.5225(19) ?
    C3 H3 . 1.0000 ?
    C4 C5 . 1.519(2) ?
    C4 H4A . 0.9900 ?
    C4 H4B . 0.9900 ?
    C5 C6 . 1.498(2) ?
    C6 C7 . 1.383(2) ?
    C6 C11 . 1.394(2) ?
    C7 C8 . 1.392(2) ?
    C7 H7 . 0.9500 ?
    C8 C9 . 1.380(3) ?
    C8 H8 . 0.9500 ?
    C9 C10 . 1.380(3) ?
    C9 H9 . 0.9500 ?
    C10 C11 . 1.374(2) ?
    C10 H10 . 0.9500 ?
    C11 H11 . 0.9500 ?
    C12 C13 . 1.380(2) ?
    C12 C17 . 1.381(2) ?
    C13 C14 . 1.387(2) ?
    C13 H13 . 0.9500 ?
    C14 C15 . 1.371(2) ?
    C14 H14 . 0.9500 ?
    C15 C16 . 1.364(2) ?
    C15 H15 . 0.9500 ?
    C16 C17 . 1.386(2) ?
    C16 H16 . 0.9500 ?
    C17 H17 . 0.9500 ?
    C18 C19 . 1.392(2) ?
    C18 C23 . 1.3958(19) ?
    C19 C20 . 1.385(2) ?
    C19 H19 . 0.9500 ?
    C20 C21 . 1.377(2) ?
    C20 H20 . 0.9500 ?
    C21 C22 . 1.386(2) ?
    C21 H21 . 0.9500 ?
    C22 C23 . 1.377(2) ?
    C22 H22 . 0.9500 ?
    C23 H23 . 0.9500 ?
    C24 C25 . 1.4493(19) ?
    C24 H24 . 0.9500 ?
    C25 C30 . 1.3923(19) ?
    C25 C26 . 1.4076(19) ?
    C26 C27 . 1.3878(19) ?
    C27 C28 . 1.375(2) ?
    C27 H27 . 0.9500 ?
    C28 C29 . 1.391(2) ?
    C28 H28 . 0.9500 ?
    C29 C30 . 1.381(2) ?
    C29 H29 . 0.9500 ?
    C30 H30 . 0.9500 ?
loop_
    _geom_angle_atom_site_label_1
    _geom_angle_atom_site_label_2
    _geom_angle_atom_site_label_3
    _geom_angle_site_symmetry_1
    _geom_angle_site_symmetry_3
    _geom_angle
    _geom_angle_publ_flag
    C26 O2 H2 . . 105.6(13) ?
    C2 N1 N2 . . 105.10(11) ?
    C1 N2 N1 . . 113.68(11) ?
    C1 N2 C3 . . 124.75(12) ?
    N1 N2 C3 . . 119.92(11) ?
    C2 N3 C1 . . 109.06(11) ?
    C2 N3 N4 . . 122.82(11) ?
    C1 N3 N4 . . 125.91(11) ?
    C24 N4 N3 . . 115.83(12) ?
    N2 C1 N3 . . 102.24(11) ?
    N2 C1 S1 . . 127.65(11) ?
    N3 C1 S1 . . 130.08(11) ?
    N1 C2 N3 . . 109.77(12) ?
    N1 C2 C18 . . 122.42(12) ?
    N3 C2 C18 . . 127.77(12) ?
    N2 C3 C12 . . 110.20(11) ?
    N2 C3 C4 . . 109.44(11) ?
    C12 C3 C4 . . 112.21(12) ?
    N2 C3 H3 . . 108.3 ?
    C12 C3 H3 . . 108.3 ?
    C4 C3 H3 . . 108.3 ?
    C5 C4 C3 . . 112.33(13) ?
    C5 C4 H4A . . 109.1 ?
    C3 C4 H4A . . 109.1 ?
    C5 C4 H4B . . 109.1 ?
    C3 C4 H4B . . 109.1 ?
    H4A C4 H4B . . 107.9 ?
    O1 C5 C6 . . 120.73(15) ?
    O1 C5 C4 . . 120.89(14) ?
    C6 C5 C4 . . 118.38(15) ?
    C7 C6 C11 . . 119.05(16) ?
    C7 C6 C5 . . 123.21(15) ?
    C11 C6 C5 . . 117.73(17) ?
    C6 C7 C8 . . 120.28(18) ?
    C6 C7 H7 . . 119.9 ?
    C8 C7 H7 . . 119.9 ?
    C9 C8 C7 . . 119.4(2) ?
    C9 C8 H8 . . 120.3 ?
    C7 C8 H8 . . 120.3 ?
    C10 C9 C8 . . 120.97(19) ?
    C10 C9 H9 . . 119.5 ?
    C8 C9 H9 . . 119.5 ?
    C11 C10 C9 . . 119.3(2) ?
    C11 C10 H10 . . 120.4 ?
    C9 C10 H10 . . 120.4 ?
    C10 C11 C6 . . 121.0(2) ?
    C10 C11 H11 . . 119.5 ?
    C6 C11 H11 . . 119.5 ?
    C13 C12 C17 . . 117.74(14) ?
    C13 C12 C3 . . 122.08(13) ?
    C17 C12 C3 . . 120.17(14) ?
    C12 C13 C14 . . 120.78(15) ?
    C12 C13 H13 . . 119.6 ?
    C14 C13 H13 . . 119.6 ?
    C15 C14 C13 . . 120.74(16) ?
    C15 C14 H14 . . 119.6 ?
    C13 C14 H14 . . 119.6 ?
    C16 C15 C14 . . 118.96(16) ?
    C16 C15 H15 . . 120.5 ?
    C14 C15 H15 . . 120.5 ?
    C15 C16 C17 . . 120.56(16) ?
    C15 C16 H16 . . 119.7 ?
    C17 C16 H16 . . 119.7 ?
    C12 C17 C16 . . 121.15(16) ?
    C12 C17 H17 . . 119.4 ?
    C16 C17 H17 . . 119.4 ?
    C19 C18 C23 . . 119.04(14) ?
    C19 C18 C2 . . 123.69(14) ?
    C23 C18 C2 . . 117.27(13) ?
    C20 C19 C18 . . 120.17(15) ?
    C20 C19 H19 . . 119.9 ?
    C18 C19 H19 . . 119.9 ?
    C21 C20 C19 . . 120.59(16) ?
    C21 C20 H20 . . 119.7 ?
    C19 C20 H20 . . 119.7 ?
    C20 C21 C22 . . 119.37(15) ?
    C20 C21 H21 . . 120.3 ?
    C22 C21 H21 . . 120.3 ?
    C23 C22 C21 . . 120.75(15) ?
    C23 C22 H22 . . 119.6 ?
    C21 C22 H22 . . 119.6 ?
    C22 C23 C18 . . 120.07(15) ?
    C22 C23 H23 . . 120.0 ?
    C18 C23 H23 . . 120.0 ?
    N4 C24 C25 . . 120.16(13) ?
    N4 C24 H24 . . 119.9 ?
    C25 C24 H24 . . 119.9 ?
    C30 C25 C26 . . 118.44(13) ?
    C30 C25 C24 . . 118.69(13) ?
    C26 C25 C24 . . 122.78(13) ?
    O2 C26 C27 . . 118.16(13) ?
    O2 C26 C25 . . 121.82(13) ?
    C27 C26 C25 . . 120.02(13) ?
    C28 C27 C26 . . 120.05(14) ?
    C28 C27 H27 . . 120.0 ?
    C26 C27 H27 . . 120.0 ?
    C27 C28 C29 . . 121.10(15) ?
    C27 C28 H28 . . 119.4 ?
    C29 C28 H28 . . 119.4 ?
    C30 C29 C28 . . 118.73(15) ?
    C30 C29 H29 . . 120.6 ?
    C28 C29 H29 . . 120.6 ?
    C29 C30 C25 . . 121.65(14) ?
    C29 C30 H30 . . 119.2 ?
    C25 C30 H30 . . 119.2 ?
loop_
    _geom_torsion_atom_site_label_1
    _geom_torsion_atom_site_label_2
    _geom_torsion_atom_site_label_3
    _geom_torsion_atom_site_label_4
    _geom_torsion_site_symmetry_1
    _geom_torsion_site_symmetry_2
    _geom_torsion_site_symmetry_3
    _geom_torsion_site_symmetry_4
    _geom_torsion
    _geom_torsion_publ_flag
    C2 N1 N2 C1 . . . . 0.44(15) ?
    C2 N1 N2 C3 . . . . 166.47(11) ?
    C2 N3 N4 C24 . . . . -150.62(12) ?
    C1 N3 N4 C24 . . . . 48.15(18) ?
    N1 N2 C1 N3 . . . . -2.54(15) ?
    C3 N2 C1 N3 . . . . -167.79(12) ?
    N1 N2 C1 S1 . . . . 175.64(10) ?
    C3 N2 C1 S1 . . . . 10.4(2) ?
    C2 N3 C1 N2 . . . . 3.62(14) ?
    N4 N3 C1 N2 . . . . 167.00(12) ?
    C2 N3 C1 S1 . . . . -174.50(11) ?
    N4 N3 C1 S1 . . . . -11.1(2) ?
    N2 N1 C2 N3 . . . . 1.96(15) ?
    N2 N1 C2 C18 . . . . -175.88(12) ?
    C1 N3 C2 N1 . . . . -3.66(16) ?
    N4 N3 C2 N1 . . . . -167.66(12) ?
    C1 N3 C2 C18 . . . . 174.03(13) ?
    N4 N3 C2 C18 . . . . 10.0(2) ?
    C1 N2 C3 C12 . . . . 82.90(17) ?
    N1 N2 C3 C12 . . . . -81.50(15) ?
    C1 N2 C3 C4 . . . . -153.26(13) ?
    N1 N2 C3 C4 . . . . 42.35(16) ?
    N2 C3 C4 C5 . . . . 67.58(16) ?
    C12 C3 C4 C5 . . . . -169.76(12) ?
    C3 C4 C5 O1 . . . . 15.4(2) ?
    C3 C4 C5 C6 . . . . -164.39(14) ?
    O1 C5 C6 C7 . . . . 178.74(16) ?
    C4 C5 C6 C7 . . . . -1.5(2) ?
    O1 C5 C6 C11 . . . . -1.7(2) ?
    C4 C5 C6 C11 . . . . 178.03(14) ?
    C11 C6 C7 C8 . . . . -1.8(3) ?
    C5 C6 C7 C8 . . . . 177.74(16) ?
    C6 C7 C8 C9 . . . . 0.7(3) ?
    C7 C8 C9 C10 . . . . 1.2(3) ?
    C8 C9 C10 C11 . . . . -1.9(3) ?
    C9 C10 C11 C6 . . . . 0.7(3) ?
    C7 C6 C11 C10 . . . . 1.1(3) ?
    C5 C6 C11 C10 . . . . -178.46(17) ?
    N2 C3 C12 C13 . . . . 52.78(19) ?
    C4 C3 C12 C13 . . . . -69.45(18) ?
    N2 C3 C12 C17 . . . . -126.17(15) ?
    C4 C3 C12 C17 . . . . 111.60(16) ?
    C17 C12 C13 C14 . . . . -1.0(2) ?
    C3 C12 C13 C14 . . . . 179.99(15) ?
    C12 C13 C14 C15 . . . . -1.1(3) ?
    C13 C14 C15 C16 . . . . 2.6(3) ?
    C14 C15 C16 C17 . . . . -2.0(3) ?
    C13 C12 C17 C16 . . . . 1.6(3) ?
    C3 C12 C17 C16 . . . . -179.37(16) ?
    C15 C16 C17 C12 . . . . -0.1(3) ?
    N1 C2 C18 C19 . . . . -160.38(14) ?
    N3 C2 C18 C19 . . . . 22.2(2) ?
    N1 C2 C18 C23 . . . . 19.7(2) ?
    N3 C2 C18 C23 . . . . -157.76(13) ?
    C23 C18 C19 C20 . . . . 0.7(2) ?
    C2 C18 C19 C20 . . . . -179.24(13) ?
    C18 C19 C20 C21 . . . . -0.7(2) ?
    C19 C20 C21 C22 . . . . 0.0(2) ?
    C20 C21 C22 C23 . . . . 0.7(2) ?
    C21 C22 C23 C18 . . . . -0.7(2) ?
    C19 C18 C23 C22 . . . . 0.0(2) ?
    C2 C18 C23 C22 . . . . 179.93(13) ?
    N3 N4 C24 C25 . . . . -173.25(12) ?
    N4 C24 C25 C30 . . . . 177.34(13) ?
    N4 C24 C25 C26 . . . . 0.9(2) ?
    C30 C25 C26 O2 . . . . 178.39(13) ?
    C24 C25 C26 O2 . . . . -5.1(2) ?
    C30 C25 C26 C27 . . . . -0.7(2) ?
    C24 C25 C26 C27 . . . . 175.84(13) ?
    O2 C26 C27 C28 . . . . -178.70(13) ?
    C25 C26 C27 C28 . . . . 0.4(2) ?
    C26 C27 C28 C29 . . . . 0.4(2) ?
    C27 C28 C29 C30 . . . . -0.9(2) ?
    C28 C29 C30 C25 . . . . 0.6(2) ?
    C26 C25 C30 C29 . . . . 0.2(2) ?
    C24 C25 C30 C29 . . . . -176.46(14) ?
loop_
    _geom_hbond_atom_site_label_D
    _geom_hbond_atom_site_label_H
    _geom_hbond_atom_site_label_A
    _geom_hbond_site_symmetry_A
    _geom_hbond_distance_DH
    _geom_hbond_distance_HA
    _geom_hbond_distance_DA
    _geom_hbond_angle_DHA
    _geom_hbond_publ_flag
    O2 H2 N4 . 1.00(3) 1.73(2) 2.6226(19) 147.4(19) yes
