# Supplementary material for: rac-3-{4-[(2-Hy­droxy­benzyl­idene)amino]-3-phenyl-5-sulfanyl­idene-4,5-dihydro-1H-1,2,4-triazol-1-yl}-1,3-diphenyl­propan-1-one
Source: Acta Crystallogr Sect E Struct Rep Online. 2011 Sep 30;67(Pt 10):o2726. doi: 10.1107/S1600536811035203 (PMC3201224; doi:10.1107/S1600536811035203)
Supplement: Supplementary file 2 [file e-67-o2726-Isup2.hkl]

# 
# h,k,l, Fc-squared, Fo-squared, sigma(Fo-squared) and status flag 
# 
data_I
_shelx_title ' shelx in P-1' 
_shelx_refln_list_code          4 
_shelx_F_calc_maximum      150.51 
_exptl_crystal_F_000       528.00 
_reflns_d_resolution_high  0.7600 
 
loop_ 
 _symmetry_equiv_pos_as_xyz 
 'x, y, z' 
 '-x, -y, -z' 
 
_cell_length_a     6.7700 
_cell_length_b    13.1701 
_cell_length_c    14.8512 
_cell_angle_alpha  78.114 
_cell_angle_beta   81.715 
_cell_angle_gamma  87.318 
 
_shelx_F_squared_multiplier     1.000 
 
loop_ 
 _refln_index_h 
 _refln_index_k 
 _refln_index_l 
 _refln_F_squared_calc 
 _refln_F_squared_meas 
 _refln_F_squared_sigma 
 _refln_observed_status 
   1   0   0     8726.33     9193.74     98.53 o 
   2   0   0       51.35       48.90      1.92 o 
   3   0   0       19.51       22.29      6.44 o 
   4   0   0       99.53       86.92      3.91 o 
   5   0   0      343.23      324.45     18.51 o 
   6   0   0      551.06      570.90     19.58 o 
   7   0   0       24.12       23.48     11.14 o 
   8   0   0       10.36        9.17      6.47 o 
  -8   1   0        2.91        1.85      4.20 o 
  -7   1   0       16.99       11.81      5.51 o 
  -6   1   0       28.99       49.14     11.44 o 
  -5   1   0        4.88        6.83      3.06 o 
  -4   1   0      274.33      271.45      9.25 o 
  -3   1   0      568.32      603.78      7.59 o 
  -2   1   0        6.92        6.66      1.70 o 
  -1   1   0     3057.46     3000.00     23.18 o 
   0   1   0     1025.67     1086.23      5.10 o 
   1   1   0      140.02      115.47      2.99 o 
   2   1   0      158.51      145.81      3.18 o 
   3   1   0      449.39      446.00      8.09 o 
   4   1   0      526.64      562.58     19.54 o 
   5   1   0      352.35      338.68     20.34 o 
   6   1   0      351.64      329.45     13.93 o 
   7   1   0       53.66       51.65     27.99 o 
   8   1   0        8.38        6.28      4.89 o 
  -8   2   0        0.20        2.24      3.19 o 
  -7   2   0       40.66       27.44     11.04 o 
  -6   2   0      101.74      119.96     10.90 o 
  -5   2   0      116.75      115.89      8.35 o 
  -4   2   0     1286.49     1280.12     38.30 o 
  -3   2   0      309.40      325.94      5.57 o 
  -2   2   0      256.05      237.39      4.90 o 
  -1   2   0     1973.98     1993.80     27.25 o 
   0   2   0      511.55      461.74      5.14 o 
   1   2   0     1009.83      994.37      7.44 o 
   2   2   0      196.01      195.77      6.28 o 
   3   2   0        0.01        2.05      0.67 o 
   4   2   0      958.45      967.67     39.38 o 
   5   2   0      270.05      237.06     23.39 o 
   6   2   0      198.47      190.78      7.93 o 
   7   2   0       36.46       33.11     11.01 o 
   8   2   0       12.11       11.31     10.17 o 
  -8   3   0        8.40        5.32      4.97 o 
  -7   3   0        0.76        4.88      2.71 o 
  -6   3   0        4.28        2.74      3.31 o 
  -5   3   0      225.14      241.92     10.12 o 
  -4   3   0       88.48       92.20      5.32 o 
  -3   3   0        0.88        6.54      2.14 o 
  -2   3   0      327.98      338.01      7.19 o 
  -1   3   0        1.65        4.01      1.14 o 
   0   3   0      260.30      262.79      5.55 o 
   1   3   0     9759.87    10236.41    385.24 o 
   2   3   0        2.23        5.11      0.87 o 
   3   3   0        6.94        5.47      1.52 o 
   4   3   0        2.13        5.43      1.41 o 
   5   3   0      678.51      630.13     51.41 o 
   6   3   0      260.16      285.13     15.40 o 
   7   3   0        0.83        3.66      3.77 o 
   8   3   0        0.01        1.35      3.03 o 
  -8   4   0       24.73       10.68     14.94 o 
  -7   4   0       59.22       43.01     16.99 o 
  -6   4   0      254.50      243.57     15.14 o 
  -5   4   0      108.21      114.69      7.53 o 
  -4   4   0        1.36        2.34      1.56 o 
  -3   4   0      146.63      164.97      7.18 o 
  -2   4   0      171.79      177.76      5.17 o 
  -1   4   0      805.39      791.50     11.93 o 
   0   4   0      812.10      882.50     16.94 o 
   1   4   0      419.41      410.05     26.00 o 
   2   4   0      447.07      415.24      5.37 o 
   3   4   0        2.30        0.83      0.73 o 
   4   4   0      578.19      533.15     18.61 o 
   5   4   0        8.50        7.03      2.32 o 
   6   4   0        1.24        2.06      3.42 o 
   7   4   0        0.71        0.95      3.34 o 
   8   4   0       66.34       76.03     36.62 o 
  -8   5   0        5.43        3.75      5.09 o 
  -7   5   0       51.50       36.08     17.04 o 
  -6   5   0        0.22        2.18      6.15 o 
  -5   5   0       26.22       34.27     11.34 o 
  -4   5   0       35.86       40.10     11.29 o 
  -3   5   0        0.48        0.96      1.36 o 
  -2   5   0      632.31      609.71     15.67 o 
  -1   5   0      921.98      877.08     12.65 o 
   0   5   0       49.62       56.53      2.91 o 
   1   5   0     1269.07     1171.54     15.26 o 
   2   5   0      805.49      798.72     19.25 o 
   3   5   0      314.55      301.24      9.32 o 
   4   5   0      139.62      135.30      5.58 o 
   5   5   0      403.60      312.62     46.11 o 
   6   5   0       40.39       43.64     13.29 o 
   7   5   0      114.03      129.56     16.61 o 
   8   5   0      121.09      140.30     21.98 o 
  -8   6   0       55.11       79.57      9.44 o 
  -7   6   0        6.52        8.15      3.65 o 
  -6   6   0       13.79       21.93      9.25 o 
  -5   6   0       32.71       46.89     10.75 o 
  -4   6   0        2.11        1.89      2.65 o 
  -3   6   0       20.80       28.18      8.17 o 
  -2   6   0      808.43      817.95     22.72 o 
  -1   6   0       10.56       15.17      3.87 o 
   0   6   0     1550.61     1742.63     38.83 o 
   1   6   0      512.65      520.00     11.12 o 
   2   6   0     1229.04     1132.08     29.61 o 
   3   6   0        0.02        2.35      1.00 o 
   4   6   0       63.20       59.57      8.88 o 
   5   6   0      292.63      230.38     30.64 o 
   6   6   0       13.33       16.45      6.47 o 
   7   6   0       34.97       25.71     12.74 o 
   8   6   0        6.08        6.52      5.17 o 
  -7   7   0        0.01        2.64      2.46 o 
  -6   7   0       38.57       30.86     10.75 o 
  -5   7   0      121.28      129.93     13.91 o 
  -4   7   0       12.83       18.24      4.76 o 
  -3   7   0       17.16       20.60      5.67 o 
  -2   7   0       73.93       71.58      7.13 o 
  -1   7   0       61.50       74.44      5.32 o 
   0   7   0      599.18      665.36     25.94 o 
   1   7   0       75.68       94.85      7.43 o 
   2   7   0       30.86       28.53      6.04 o 
   3   7   0      463.10      449.40     12.46 o 
   4   7   0     1312.70     1271.99     42.16 o 
   5   7   0       45.19       35.68     18.78 o 
   6   7   0       10.67        7.72      5.28 o 
   7   7   0        1.20        1.34      3.03 o 
   8   7   0        0.01        1.56      4.63 o 
  -7   8   0       47.28       36.09     14.14 o 
  -6   8   0      238.87      250.63     11.97 o 
  -5   8   0       78.33       73.03     18.32 o 
  -4   8   0      380.09      383.92     14.62 o 
  -3   8   0       54.02       62.41     16.07 o 
  -2   8   0        6.18        5.46      2.51 o 
  -1   8   0       44.19       62.80      7.72 o 
   0   8   0        7.07        4.31      1.86 o 
   1   8   0      198.17      213.47      9.75 o 
   2   8   0       54.92       67.53      6.75 o 
   3   8   0      197.65      173.49      8.18 o 
   4   8   0      499.60      465.91     15.07 o 
   5   8   0       59.06       46.35     11.54 o 
   6   8   0      114.84      125.15     12.92 o 
   7   8   0       51.15       45.47     25.35 o 
  -7   9   0       91.92       69.23     27.38 o 
  -6   9   0        4.93        5.98      4.16 o 
  -5   9   0       13.87       19.01      6.00 o 
  -4   9   0       29.15       26.98     10.98 o 
  -3   9   0      646.20      663.47     21.53 o 
  -2   9   0      522.80      529.61     20.18 o 
  -1   9   0      203.32      210.05     11.58 o 
   0   9   0      135.70      146.21      9.22 o 
   1   9   0       40.81       44.30     10.86 o 
   2   9   0       27.09       29.74      7.31 o 
   3   9   0      392.63      358.65     22.69 o 
   4   9   0       75.00       66.66     12.10 o 
   5   9   0       39.89       44.31     12.46 o 
   6   9   0       21.23       10.13      5.48 o 
   7   9   0      169.87      203.84     20.16 o 
  -7  10   0        8.70        9.39      8.80 o 
  -6  10   0        9.83        8.19      4.59 o 
  -5  10   0       15.06       10.40      7.69 o 
  -4  10   0       18.24       19.39     10.30 o 
  -3  10   0       21.57       26.24      6.96 o 
  -2  10   0       74.70       77.83     10.07 o 
  -1  10   0      233.98      226.91     10.01 o 
   0  10   0        6.58       11.55      5.70 o 
   1  10   0        3.72        4.90      2.80 o 
   2  10   0       34.48       36.69      9.44 o 
   3  10   0       93.60      101.83     10.12 o 
   4  10   0       16.96       13.03      5.62 o 
   5  10   0      191.99      201.99     14.65 o 
   6  10   0       32.93       25.75     16.68 o 
   7  10   0       44.11       44.23     19.48 o 
  -6  11   0        9.06        8.43      4.72 o 
  -5  11   0      115.93      123.34     11.32 o 
  -4  11   0       66.80       70.10      9.85 o 
  -3  11   0      208.61      219.66     14.64 o 
  -2  11   0      216.29      238.20     12.57 o 
  -1  11   0       34.82       50.21     12.51 o 
   0  11   0        6.12        9.10      4.10 o 
   1  11   0      249.73      261.20     14.13 o 
   2  11   0       40.15       35.13      9.81 o 
   3  11   0       37.44       44.90     10.42 o 
   4  11   0       97.19       92.60      7.23 o 
   5  11   0       48.28       35.18     16.02 o 
   6  11   0       92.65       84.46     14.43 o 
  -6  12   0        6.86        5.61      4.20 o 
  -5  12   0       13.80        8.10      7.26 o 
  -4  12   0      297.49      284.97     17.66 o 
  -3  12   0      308.83      307.60     13.44 o 
  -2  12   0      276.72      273.01     16.35 o 
  -1  12   0       24.10       28.69      7.38 o 
   0  12   0        0.98        3.00      2.24 o 
   1  12   0        0.27        2.28      2.64 o 
   2  12   0       29.34       28.69     10.48 o 
   3  12   0       51.91       59.02     13.96 o 
   4  12   0        5.43        9.50      6.69 o 
   5  12   0       52.64       41.21     20.93 o 
   6  12   0       59.83       30.35     26.35 o 
  -5  13   0       18.92       13.26      8.44 o 
  -4  13   0      104.73      104.05     10.12 o 
  -3  13   0      564.41      607.01     24.60 o 
  -2  13   0      107.44      105.90     10.24 o 
  -1  13   0       33.40       37.77     10.91 o 
   0  13   0       14.92        9.46      3.86 o 
   1  13   0      235.11      238.75     13.14 o 
   2  13   0      314.14      306.97     13.46 o 
   3  13   0       53.39       66.43     20.10 o 
   4  13   0      120.43      145.03     18.78 o 
   5  13   0       29.41       32.93     28.69 o 
  -4  14   0       12.72        9.21      8.11 o 
  -3  14   0        1.43        2.90      4.11 o 
  -2  14   0        8.75        9.66      4.87 o 
  -1  14   0      197.29      183.97     14.19 o 
   0  14   0        8.85       11.71      6.00 o 
   1  14   0      125.09      131.25     15.28 o 
   2  14   0       14.77       11.53      4.53 o 
   3  14   0        0.02        1.81      2.41 o 
   4  14   0        2.13        2.06      4.59 o 
   5  14   0        6.93        6.40      8.67 o 
  -3  15   0        3.93        5.71      6.14 o 
  -2  15   0        3.14        4.16      3.95 o 
  -1  15   0        3.10        3.94      4.24 o 
   0  15   0       68.45       44.58     19.63 o 
   1  15   0        3.98        5.00      4.12 o 
   2  15   0      109.57      105.97      9.06 o 
   3  15   0      209.33      225.89     15.70 o 
   4  15   0       26.87       20.41     11.84 o 
  -2  16   0       47.77       33.53     20.08 o 
  -1  16   0       16.24       15.46     11.35 o 
   0  16   0       35.98       29.03     16.64 o 
   1  16   0       34.67       30.99     14.71 o 
   2  16   0        7.00        6.11      3.32 o 
   3  16   0      228.34      214.91     20.12 o 
  -2 -16   1       17.75       13.92      5.71 o 
  -1 -16   1       57.46       56.85     14.30 o 
   0 -16   1       16.44        9.56      6.36 o 
   1 -16   1       59.54       39.94     22.02 o 
   2 -16   1        1.26        2.64      3.10 o 
  -3 -15   1       32.83       21.23     18.27 o 
  -2 -15   1        2.19        5.77      3.58 o 
  -1 -15   1       59.99       48.74     26.27 o 
   0 -15   1       92.17       98.19     26.61 o 
   1 -15   1       42.30       27.58     12.79 o 
   2 -15   1       18.61       12.43      8.52 o 
   3 -15   1        1.40        3.17      3.65 o 
  -4 -14   1        8.00        9.97      8.75 o 
  -3 -14   1       47.35       48.84     29.84 o 
  -2 -14   1        3.67        1.79      3.16 o 
  -1 -14   1      211.02      213.14     13.43 o 
   0 -14   1       11.32       14.35      5.68 o 
   1 -14   1        1.28        4.67      3.47 o 
   2 -14   1      223.17      241.09     12.26 o 
   3 -14   1      753.98      793.35     21.48 o 
   4 -14   1      105.64      105.72     12.83 o 
  -5 -13   1       33.06       26.09     23.78 o 
  -4 -13   1        0.71        2.20      4.27 o 
  -3 -13   1        1.77        3.10      2.94 o 
  -2 -13   1       18.02       21.46      6.76 o 
  -1 -13   1       51.05       42.16     11.46 o 
   0 -13   1       20.13       24.09      8.55 o 
   1 -13   1      277.40      289.60     13.89 o 
   2 -13   1       11.85        7.14      3.49 o 
   3 -13   1      107.81       97.15     32.07 o 
   4 -13   1        8.43        3.85      3.91 o 
   5 -13   1        6.72        4.42      4.35 o 
  -6 -12   1       24.09       18.49     13.70 o 
  -5 -12   1      261.03      272.94     16.61 o 
  -4 -12   1        6.48       16.96      9.87 o 
  -3 -12   1      176.73      175.35      9.43 o 
  -2 -12   1       13.66       13.11      5.16 o 
  -1 -12   1      770.41      797.51     38.08 o 
   0 -12   1      324.52      326.46     20.08 o 
   1 -12   1       81.48       80.64     10.54 o 
   2 -12   1        0.21        1.71      3.81 o 
   3 -12   1       15.30       13.56      5.58 o 
   4 -12   1       47.02       55.68      9.37 o 
   5 -12   1      126.12      143.85     12.34 o 
   6 -12   1       47.80       35.66     19.52 o 
  -6 -11   1       20.76       17.64     11.08 o 
  -5 -11   1        0.43        2.44      3.79 o 
  -4 -11   1       18.87       24.43     12.90 o 
  -3 -11   1        3.51        4.70      2.87 o 
  -2 -11   1       40.17       33.02      9.85 o 
  -1 -11   1      104.38      100.59      9.38 o 
   0 -11   1      113.05      114.86     12.97 o 
   1 -11   1        6.43        8.35      4.97 o 
   2 -11   1       31.23       36.06      8.39 o 
   3 -11   1       93.06       99.62     12.50 o 
   4 -11   1      194.14      195.90     11.90 o 
   5 -11   1       17.45       13.98      9.14 o 
   6 -11   1        1.72        2.27      3.58 o 
  -7 -10   1        6.72        5.20      4.40 o 
  -6 -10   1        2.45        5.50      5.67 o 
  -5 -10   1       20.94       16.99      7.91 o 
  -4 -10   1      147.36      130.86      9.52 o 
  -3 -10   1      406.23      399.09     16.31 o 
  -2 -10   1      198.48      193.76     10.63 o 
  -1 -10   1       27.59       45.90      9.27 o 
   0 -10   1      341.25      364.82     15.61 o 
   1 -10   1      279.38      279.82     12.19 o 
   2 -10   1        9.27       12.37      5.07 o 
   3 -10   1       11.20        8.26      3.54 o 
   4 -10   1        3.82        3.29      3.24 o 
   5 -10   1      107.13      119.02     13.20 o 
   6 -10   1        3.83        7.82      6.42 o 
   7 -10   1       22.83       15.03     19.65 o 
  -7  -9   1        1.95        4.29      3.28 o 
  -6  -9   1       36.38       33.83     12.17 o 
  -5  -9   1       62.99       64.07     19.25 o 
  -4  -9   1       53.20       42.88     10.08 o 
  -3  -9   1      230.15      228.00     10.41 o 
  -2  -9   1      144.65      144.08     12.34 o 
  -1  -9   1       65.19       66.88     14.39 o 
   0  -9   1      944.53     1037.83     49.86 o 
   1  -9   1      239.50      240.83     12.67 o 
   2  -9   1      182.74      192.90     10.11 o 
   3  -9   1       92.83       97.96      9.25 o 
   4  -9   1       56.98       54.47     17.20 o 
   5  -9   1        0.16       -0.33      3.62 o 
   6  -9   1        8.25       10.90      5.50 o 
   7  -9   1       34.90       26.65     12.68 o 
  -7  -8   1       87.08       90.93     36.62 o 
  -6  -8   1        5.48        4.29      3.68 o 
  -5  -8   1        0.09       -1.78      5.30 o 
  -4  -8   1      321.20      280.96      7.50 o 
  -3  -8   1      129.53      110.33      5.83 o 
  -2  -8   1       11.36       13.71      4.58 o 
  -1  -8   1      662.68      618.72     13.37 o 
   0  -8   1       10.04       12.28      4.56 o 
   1  -8   1      187.37      205.32     10.15 o 
   2  -8   1       83.70       80.07      7.09 o 
   3  -8   1       60.07       60.02      7.58 o 
   4  -8   1        0.61        6.30      3.83 o 
   5  -8   1        0.42        0.11      4.03 o 
   6  -8   1        0.85        2.95      3.24 o 
   7  -8   1       23.59       20.35     11.27 o 
  -7  -7   1       64.35       79.57     12.66 o 
  -6  -7   1        0.86        4.81      4.88 o 
  -5  -7   1      274.89      281.31     21.09 o 
  -4  -7   1      181.40      137.51     10.82 o 
  -3  -7   1        0.24        1.79      0.93 o 
  -2  -7   1      335.92      318.91     10.45 o 
  -1  -7   1        3.74       12.72      3.24 o 
   0  -7   1       71.28       68.10      5.06 o 
   1  -7   1     1046.36     1114.32     31.10 o 
   2  -7   1        0.17        1.75      1.55 o 
   3  -7   1      218.91      235.37     14.63 o 
   4  -7   1       39.16       43.41     13.25 o 
   5  -7   1        1.76        1.42      2.50 o 
   6  -7   1      361.21      372.95     16.60 o 
   7  -7   1      122.55      115.16     10.70 o 
  -8  -6   1        0.70        1.12      4.74 o 
  -7  -6   1       85.43       92.51     14.55 o 
  -6  -6   1      341.79      340.61     20.47 o 
  -5  -6   1      749.43      854.59     38.87 o 
  -4  -6   1       61.50       40.00      9.71 o 
  -3  -6   1      977.24      979.75     24.58 o 
  -2  -6   1     1693.61     1791.93     32.97 o 
  -1  -6   1       59.01       71.03      3.96 o 
   0  -6   1      123.50      144.01      5.39 o 
   1  -6   1        2.45        6.58      1.69 o 
   2  -6   1      344.47      358.00     12.05 o 
   3  -6   1       10.31       17.99      4.85 o 
   4  -6   1        7.14        8.35      4.07 o 
   5  -6   1       93.08       90.42      6.21 o 
   6  -6   1       64.47       53.43      9.00 o 
   7  -6   1        5.86        3.22      3.47 o 
   8  -6   1        4.62        3.66      4.78 o 
  -8  -5   1        0.02        1.42      3.74 o 
  -7  -5   1       18.57       24.36      8.92 o 
  -6  -5   1      312.89      326.30     23.51 o 
  -5  -5   1       12.46       14.34      5.55 o 
  -4  -5   1      389.41      431.48     27.66 o 
  -3  -5   1        2.85        2.60      0.76 o 
  -2  -5   1       21.71       31.39      3.82 o 
  -1  -5   1      243.44      238.92      5.62 o 
   0  -5   1     1846.36     1977.19     32.98 o 
   1  -5   1      115.37      106.05      3.70 o 
   2  -5   1      391.56      384.69     10.64 o 
   3  -5   1       28.56       22.16      6.06 o 
   4  -5   1       20.30       22.15      6.49 o 
   5  -5   1       37.55       40.60     12.84 o 
   6  -5   1       82.51       78.54      8.18 o 
   7  -5   1        1.38        9.33      5.12 o 
   8  -5   1        5.04        5.49      3.82 o 
  -8  -4   1       34.89       35.17     22.06 o 
  -7  -4   1       98.97      110.52     14.44 o 
  -6  -4   1        0.07        1.84      2.79 o 
  -5  -4   1       95.14      108.48     28.16 o 
  -4  -4   1       11.67       14.30      4.88 o 
  -3  -4   1      232.26      227.62     19.29 o 
  -2  -4   1      913.08     1032.79     19.29 o 
  -1  -4   1      456.78      468.47      5.61 o 
   0  -4   1       32.88       41.33      2.27 o 
   1  -4   1     1291.75     1280.99     12.85 o 
   2  -4   1      274.70      263.47      5.17 o 
   3  -4   1      614.97      594.86     12.48 o 
   4  -4   1      265.02      251.78     10.00 o 
   5  -4   1       20.18       24.77      7.57 o 
   6  -4   1      493.87      490.13     24.65 o 
   7  -4   1       35.52       38.37     14.98 o 
   8  -4   1        0.98        1.86      4.43 o 
  -8  -3   1       64.40       67.21     19.17 o 
  -7  -3   1        9.04       11.84      7.44 o 
  -6  -3   1      170.02      182.94     20.17 o 
  -5  -3   1       31.51       37.56     11.00 o 
  -4  -3   1      897.93      964.82     21.37 o 
  -3  -3   1      571.99      623.02     25.53 o 
  -2  -3   1      982.40      964.83     36.87 o 
  -1  -3   1        0.64        2.15      0.91 o 
   0  -3   1    13102.59    14815.77    582.98 o 
   1  -3   1      765.94      703.32     10.53 o 
   2  -3   1      467.52      414.87      5.17 o 
   3  -3   1      377.23      368.32      9.95 o 
   4  -3   1      117.45      108.28      6.78 o 
   5  -3   1      144.92      152.89      8.48 o 
   6  -3   1       13.31       25.05      7.83 o 
   7  -3   1       68.71       67.28     11.46 o 
   8  -3   1        7.74        8.15      7.28 o 
  -8  -2   1        5.84        5.41      5.84 o 
  -7  -2   1       67.91       51.32     17.29 o 
  -6  -2   1        6.65        8.91      3.75 o 
  -5  -2   1       51.72       30.75     10.62 o 
  -4  -2   1      331.94      348.06     26.63 o 
  -3  -2   1      284.07      286.16      8.18 o 
  -2  -2   1       46.96       44.18      2.94 o 
  -1  -2   1     1772.30     1698.91     16.91 o 
   0  -2   1      570.22      551.56      7.42 o 
   1  -2   1     2015.45     2050.33     20.00 o 
   2  -2   1      408.10      399.39      5.28 o 
   3  -2   1      214.96      197.79      6.43 o 
   4  -2   1      326.53      320.70     12.55 o 
   5  -2   1        6.98       12.04      4.41 o 
   6  -2   1       65.60       73.49      7.44 o 
   7  -2   1        0.14        2.44      2.56 o 
   8  -2   1       15.50       15.51     12.58 o 
  -8  -1   1       28.46       23.01     16.85 o 
  -7  -1   1        0.52        3.64      4.53 o 
  -6  -1   1      138.80      152.31      6.97 o 
  -5  -1   1      103.42       90.89      4.60 o 
  -4  -1   1      161.80      156.22      5.82 o 
  -3  -1   1     1155.47     1196.33     33.34 o 
  -2  -1   1      113.52      101.67      3.32 o 
  -1  -1   1     6956.26     7413.44     90.74 o 
   0  -1   1     2937.72     3294.77     30.13 o 
   1  -1   1     5812.87     6167.98     74.79 o 
   2  -1   1       21.87       23.86      3.38 o 
   3  -1   1     1191.49     1202.33     19.92 o 
   4  -1   1      292.42      272.28      9.10 o 
   5  -1   1      170.48      157.84      9.97 o 
   6  -1   1        9.87        6.97      2.88 o 
   7  -1   1      204.10      203.00      9.74 o 
   8  -1   1        7.45       11.03      6.78 o 
  -8   0   1        7.76        4.22      8.29 o 
  -7   0   1       35.64       33.11     14.23 o 
  -6   0   1       21.98       15.77      6.32 o 
  -5   0   1       17.60       18.17      4.23 o 
  -4   0   1      830.32      861.57     33.67 o 
  -3   0   1     2739.95     2865.15     58.99 o 
  -2   0   1      214.96      208.45      4.14 o 
  -1   0   1       13.25       10.52      0.66 o 
   0   0   1        9.22        6.03      0.58 o 
   1   0   1       51.24       47.78      2.07 o 
   2   0   1      654.72      590.19      9.52 o 
   3   0   1     1378.52     1320.89     16.54 o 
   4   0   1       79.97       58.00      4.34 o 
   5   0   1        0.06        1.55      1.35 o 
   6   0   1      149.31      137.78      7.92 o 
   7   0   1        3.48        5.26      3.18 o 
   8   0   1       10.29       11.22      8.28 o 
  -8   1   1      111.38      131.40     11.39 o 
  -7   1   1       40.23       30.85     14.66 o 
  -6   1   1      398.41      435.09     23.57 o 
  -5   1   1        0.11        0.84      1.42 o 
  -4   1   1      599.42      579.24     12.59 o 
  -3   1   1      175.67      166.18      5.51 o 
  -2   1   1      882.90      903.18      7.37 o 
  -1   1   1     4226.82     4362.53     45.64 o 
   0   1   1      883.62      946.10     14.11 o 
   1   1   1       29.60       21.08      1.30 o 
   2   1   1       61.42       59.62      2.09 o 
   3   1   1        2.45        1.61      0.77 o 
   4   1   1       41.77       35.86      4.02 o 
   5   1   1        8.01       10.19      2.58 o 
   6   1   1      848.20      913.31     28.74 o 
   7   1   1      137.81      164.30     12.51 o 
   8   1   1        7.71       13.19      7.75 o 
  -8   2   1       51.15       46.45     23.88 o 
  -7   2   1        2.62        3.81      2.51 o 
  -6   2   1      151.16      141.79      9.96 o 
  -5   2   1       17.33       19.81      6.01 o 
  -4   2   1      832.93      871.06     12.60 o 
  -3   2   1     2304.91     2659.54     49.64 o 
  -2   2   1     2119.67     2004.98     10.79 o 
  -1   2   1     1088.85     1074.48      6.44 o 
   0   2   1       99.52       90.75      3.63 o 
   1   2   1     4974.63     5260.70     49.36 o 
   2   2   1      446.54      473.07      7.71 o 
   3   2   1       14.22       21.57      2.63 o 
   4   2   1      540.59      558.50     21.06 o 
   5   2   1      201.14      182.21     11.80 o 
   6   2   1     1682.97     1697.75     52.13 o 
   7   2   1        0.39        2.68      3.40 o 
   8   2   1       17.27       14.28      7.86 o 
  -8   3   1        7.98       10.25      8.50 o 
  -7   3   1        1.46        1.29      1.88 o 
  -6   3   1      191.81      187.65     10.21 o 
  -5   3   1      112.88      105.23      6.29 o 
  -4   3   1       19.05       33.44      9.79 o 
  -3   3   1     1292.53     1467.09     34.08 o 
  -2   3   1      314.78      314.27      6.17 o 
  -1   3   1      260.05      253.14      5.22 o 
   0   3   1     4584.85     5051.02    119.32 o 
   1   3   1     7195.10     7832.47     37.67 o 
   2   3   1     7097.34     7349.35    234.49 o 
   3   3   1       10.31       12.04      2.36 o 
   4   3   1      438.18      421.12     14.57 o 
   5   3   1      368.10      352.43     14.86 o 
   6   3   1      457.89      479.95     17.02 o 
   7   3   1        9.14        9.87      4.48 o 
   8   3   1       55.33       53.72     16.04 o 
  -8   4   1       13.70       15.36     10.51 o 
  -7   4   1       29.42       17.80      8.60 o 
  -6   4   1       48.06       36.35     12.54 o 
  -5   4   1       44.06       42.70     12.97 o 
  -4   4   1      250.18      271.48     10.18 o 
  -3   4   1      622.65      643.05     33.43 o 
  -2   4   1       27.26       23.27      3.55 o 
  -1   4   1       23.77       18.30      2.14 o 
   0   4   1     6714.23     7610.40    148.08 o 
   1   4   1     1124.46     1164.53      7.89 o 
   2   4   1     1053.12     1072.94      9.73 o 
   3   4   1      265.47      252.48      7.14 o 
   4   4   1      195.57      181.06      7.24 o 
   5   4   1        1.71        2.00      1.64 o 
   6   4   1       74.49       76.50      5.15 o 
   7   4   1       32.36       32.90     13.49 o 
   8   4   1       65.51       62.47     35.29 o 
  -8   5   1       40.79       27.47     26.79 o 
  -7   5   1        0.00        2.11      3.21 o 
  -6   5   1        3.41        9.37      5.03 o 
  -5   5   1       56.41       55.61     14.55 o 
  -4   5   1       38.73       37.22     10.26 o 
  -3   5   1        1.07       -0.28      2.88 o 
  -2   5   1      751.07      690.94     11.78 o 
  -1   5   1      272.80      248.28      7.90 o 
   0   5   1      682.71      701.80     12.89 o 
   1   5   1      817.51      745.09     10.09 o 
   2   5   1      194.18      180.41      6.51 o 
   3   5   1       16.60       13.32      3.42 o 
   4   5   1      348.83      353.35     10.79 o 
   5   5   1      274.57      267.39     11.59 o 
   6   5   1       24.44       32.74     11.46 o 
   7   5   1      100.76      102.67     12.15 o 
   8   5   1        0.21        6.47      4.76 o 
  -8   6   1        1.87        4.34      5.29 o 
  -7   6   1       28.45       18.45      9.94 o 
  -6   6   1       94.85      138.28     31.00 o 
  -5   6   1      757.92      805.35     26.14 o 
  -4   6   1      256.69      252.69     12.68 o 
  -3   6   1      126.31      118.22      7.76 o 
  -2   6   1      462.17      423.68     13.06 o 
  -1   6   1      488.23      458.91      8.53 o 
   0   6   1     1185.83     1198.04     21.61 o 
   1   6   1     2541.09     2765.57     53.20 o 
   2   6   1      613.55      649.00     11.40 o 
   3   6   1      675.66      694.74     10.33 o 
   4   6   1      235.32      247.21     10.54 o 
   5   6   1       34.78       39.58      9.41 o 
   6   6   1       36.13       31.70     11.55 o 
   7   6   1        3.33        2.95      4.14 o 
   8   6   1       60.62       52.69     31.53 o 
  -7   7   1       13.17       11.38      6.25 o 
  -6   7   1      281.41      286.88     15.48 o 
  -5   7   1      106.69      100.56     10.61 o 
  -4   7   1        0.88        3.12      2.03 o 
  -3   7   1      480.44      481.24     14.59 o 
  -2   7   1      445.20      398.47     10.66 o 
  -1   7   1     1326.77     1321.79     28.89 o 
   0   7   1      499.19      598.31     13.17 o 
   1   7   1     3482.30     3777.50     32.16 o 
   2   7   1      550.04      592.35     12.40 o 
   3   7   1       45.68       49.60      9.23 o 
   4   7   1        4.96        5.56      2.13 o 
   5   7   1      176.29      174.28     12.06 o 
   6   7   1      185.89      156.09     15.98 o 
   7   7   1       86.41      103.20     16.68 o 
   8   7   1        0.28        1.21      5.38 o 
  -7   8   1       13.35       20.96      8.73 o 
  -6   8   1       46.13       44.66     17.83 o 
  -5   8   1       26.26       27.43      9.80 o 
  -4   8   1        4.45        5.89      2.71 o 
  -3   8   1       10.76       15.53      4.46 o 
  -2   8   1      426.45      457.84     14.84 o 
  -1   8   1        0.99        2.70      2.26 o 
   0   8   1       95.48      115.27      6.44 o 
   1   8   1      284.68      308.91     12.78 o 
   2   8   1      214.43      221.25     10.45 o 
   3   8   1       52.53       66.74     15.93 o 
   4   8   1      929.58      906.01     42.56 o 
   5   8   1      345.53      286.66     15.58 o 
   6   8   1       85.60       80.10     22.23 o 
   7   8   1       11.56        9.84      7.33 o 
  -7   9   1        0.46        5.15      4.10 o 
  -6   9   1      183.53      184.85     10.07 o 
  -5   9   1       60.91       68.41     13.10 o 
  -4   9   1       99.33       99.01      9.03 o 
  -3   9   1      592.17      616.58     25.38 o 
  -2   9   1        0.47        1.90      3.00 o 
  -1   9   1        3.36        4.54      2.28 o 
   0   9   1      454.12      476.34     14.85 o 
   1   9   1      567.46      593.66     16.65 o 
   2   9   1       12.63       22.69      5.79 o 
   3   9   1       86.27       77.46     15.95 o 
   4   9   1      446.53      451.88     16.34 o 
   5   9   1      114.93      147.69     36.04 o 
   6   9   1        0.16        2.24      3.52 o 
   7   9   1       65.03       60.41     30.08 o 
  -7  10   1        5.54        4.98      8.99 o 
  -6  10   1       46.52       46.07     19.16 o 
  -5  10   1       25.56       22.52     10.69 o 
  -4  10   1       79.93       77.31     12.89 o 
  -3  10   1      764.99      784.77     29.58 o 
  -2  10   1      183.63      196.74     10.54 o 
  -1  10   1        7.22        6.03      3.48 o 
   0  10   1      589.02      647.86     29.76 o 
   1  10   1        1.76        0.29      2.89 o 
   2  10   1     1781.35     1822.59     46.03 o 
   3  10   1      104.28       92.11     11.27 o 
   4  10   1        5.19        8.93      3.35 o 
   5  10   1       15.74       11.28      6.56 o 
   6  10   1       78.54      107.17     16.17 o 
   7  10   1        4.30        4.66      2.75 o 
  -6  11   1        0.01        2.58      2.81 o 
  -5  11   1        0.00       -0.08      3.35 o 
  -4  11   1       89.49       77.66     25.77 o 
  -3  11   1       69.98       74.26     18.73 o 
  -2  11   1      231.77      238.13     13.36 o 
  -1  11   1       65.66       88.33     15.96 o 
   0  11   1       36.80       40.82     11.04 o 
   1  11   1       29.22       31.90      9.75 o 
   2  11   1        0.22        0.99      2.50 o 
   3  11   1      320.98      313.80     12.68 o 
   4  11   1       31.75       21.76      7.36 o 
   5  11   1       39.84       38.75     20.28 o 
   6  11   1        8.56        2.34      4.41 o 
  -6  12   1        1.84        2.09      2.48 o 
  -5  12   1       33.55       26.79     14.21 o 
  -4  12   1        0.04        3.57      5.94 o 
  -3  12   1        4.20        8.55      3.43 o 
  -2  12   1       14.61       10.99      4.82 o 
  -1  12   1        0.00        3.76      2.46 o 
   0  12   1      125.65      133.53     12.76 o 
   1  12   1      265.47      259.22     11.95 o 
   2  12   1      164.66      150.16     12.17 o 
   3  12   1      143.82      124.24     12.39 o 
   4  12   1      145.03      152.76     10.88 o 
   5  12   1       21.59       20.24     16.17 o 
   6  12   1       56.53       40.25     30.71 o 
  -5  13   1        9.20        8.30      4.66 o 
  -4  13   1        2.53        4.99      3.73 o 
  -3  13   1       29.28       30.51     11.16 o 
  -2  13   1      177.74      180.97     11.03 o 
  -1  13   1      146.09      159.24      9.85 o 
   0  13   1        3.00        4.08      2.97 o 
   1  13   1      111.26      113.11     10.52 o 
   2  13   1       32.61       29.31     11.15 o 
   3  13   1       12.42       12.64      6.90 o 
   4  13   1        2.17        2.69      3.67 o 
   5  13   1       19.57       16.14     12.73 o 
  -4  14   1        2.65        6.39      3.84 o 
  -3  14   1       17.14       16.51      8.90 o 
  -2  14   1       21.70       22.38     10.57 o 
  -1  14   1       49.70       39.86     15.40 o 
   0  14   1        0.01        2.77      3.27 o 
   1  14   1        5.85        5.00      3.41 o 
   2  14   1        8.17        9.80      6.70 o 
   3  14   1        9.65        7.95      3.98 o 
   4  14   1      267.38      292.93     16.97 o 
   5  14   1        0.11        2.41      6.53 o 
  -4  15   1       37.79       26.10     15.56 o 
  -3  15   1        8.78        6.59      5.15 o 
  -2  15   1      139.35      138.49     13.71 o 
  -1  15   1       16.78       16.35      5.78 o 
   0  15   1        9.17       10.04      4.62 o 
   1  15   1       58.21       72.27     11.74 o 
   2  15   1      201.21      218.69     12.53 o 
   3  15   1       45.52       38.62     19.07 o 
   4  15   1        9.20        8.96      6.54 o 
  -2  16   1       28.67       24.08     12.91 o 
  -1  16   1        0.04        2.87      4.98 o 
   0  16   1       21.22       13.47      9.06 o 
   1  16   1        4.24        4.04      4.36 o 
   2  16   1      259.95      265.78     13.20 o 
   3  16   1        1.22        2.25      3.46 o 
   0  17   1       16.74        8.21      6.50 o 
   1  17   1        4.11        2.73      3.24 o 
  -2 -16   2        3.55        6.83      4.81 o 
  -1 -16   2        2.33        1.49      3.79 o 
   0 -16   2      134.85      136.46     16.02 o 
   1 -16   2       15.38       12.23     10.07 o 
   2 -16   2        1.50        2.98      3.39 o 
  -3 -15   2      273.31      273.24     22.48 o 
  -2 -15   2       78.94       69.60     10.05 o 
  -1 -15   2       10.34        6.88      4.26 o 
   0 -15   2       71.67       53.88     23.46 o 
   1 -15   2       20.41       11.66      9.51 o 
   2 -15   2       25.46       14.92     10.87 o 
   3 -15   2       53.81       33.49     20.04 o 
  -4 -14   2        4.32        5.47      6.55 o 
  -3 -14   2        6.06        7.21      7.55 o 
  -2 -14   2       38.42       47.27     13.15 o 
  -1 -14   2      130.86      147.64     12.46 o 
   0 -14   2       20.07       24.64      9.68 o 
   1 -14   2      119.04      112.18     13.11 o 
   2 -14   2        9.76        9.92      5.75 o 
   3 -14   2        1.06        2.53      3.29 o 
   4 -14   2      100.38       91.60     14.49 o 
  -5 -13   2       29.12       19.41     10.74 o 
  -4 -13   2        2.25        3.93      5.87 o 
  -3 -13   2        8.92        7.75      4.51 o 
  -2 -13   2        0.07       -0.01      2.96 o 
  -1 -13   2       60.33       50.17     16.02 o 
   0 -13   2        5.65        7.00      5.08 o 
   1 -13   2      244.91      250.63     12.31 o 
   2 -13   2      129.43      125.97     13.75 o 
   3 -13   2       14.88       11.26      6.26 o 
   4 -13   2       22.74       26.54     12.67 o 
   5 -13   2       10.56       11.45      6.83 o 
  -5 -12   2        6.39        4.14      5.93 o 
  -4 -12   2       16.86       13.38     10.33 o 
  -3 -12   2       31.92       22.68     10.73 o 
  -2 -12   2      134.61      125.56     11.03 o 
  -1 -12   2       16.99       19.08      6.37 o 
   0 -12   2        4.52        4.95      3.89 o 
   1 -12   2      243.03      241.90     16.37 o 
   2 -12   2      112.57      121.19     21.77 o 
   3 -12   2        0.26        5.36      3.16 o 
   4 -12   2       16.07       14.35      7.04 o 
   5 -12   2        0.07        2.84      2.56 o 
  -6 -11   2       22.15       19.79     13.87 o 
  -5 -11   2       99.77      110.98     29.36 o 
  -4 -11   2        2.87        5.06      4.30 o 
  -3 -11   2       60.30       61.01     12.14 o 
  -2 -11   2      230.02      236.31     10.85 o 
  -1 -11   2      269.58      258.46     12.30 o 
   0 -11   2      103.24       96.39     11.94 o 
   1 -11   2       60.51       65.76     13.46 o 
   2 -11   2       56.03       73.47     13.93 o 
   3 -11   2        1.61        5.79      2.67 o 
   4 -11   2       32.59       31.64     16.04 o 
   5 -11   2      176.05      164.97     10.51 o 
   6 -11   2       12.57       10.38      7.19 o 
  -6 -10   2       13.63       22.96     11.38 o 
  -5 -10   2        1.91        2.58      5.25 o 
  -4 -10   2       65.08       69.80     18.86 o 
  -3 -10   2        0.00        2.08      2.43 o 
  -2 -10   2       25.81       24.74      6.54 o 
  -1 -10   2      355.24      354.19     12.44 o 
   0 -10   2       47.92       46.06     14.45 o 
   1 -10   2      306.13      321.17     14.51 o 
   2 -10   2       98.32      109.74     25.73 o 
   3 -10   2      173.29      148.05     12.77 o 
   4 -10   2      379.84      356.71     16.97 o 
   5 -10   2       45.77       37.82     15.73 o 
   6 -10   2        0.37        3.28      4.77 o 
  -7  -9   2       38.57       30.00     15.07 o 
  -6  -9   2       18.94       20.85     11.92 o 
  -5  -9   2       97.47       88.99     14.15 o 
  -4  -9   2       39.36       21.99      8.37 o 
  -3  -9   2      622.00      593.15     18.40 o 
  -2  -9   2       12.21       12.82      3.68 o 
  -1  -9   2       15.66       20.18      5.30 o 
   0  -9   2      116.16      107.59      9.35 o 
   1  -9   2       42.98       60.13     13.93 o 
   2  -9   2        1.04        2.81      2.69 o 
   3  -9   2      296.21      287.48     12.71 o 
   4  -9   2        0.73        3.57      2.52 o 
   5  -9   2       74.58       74.13     16.62 o 
   6  -9   2       54.52       41.92     18.68 o 
   7  -9   2       11.01       12.33      7.56 o 
  -7  -8   2       14.68       12.51      8.63 o 
  -6  -8   2      168.93      184.63     14.47 o 
  -5  -8   2      130.99      131.09     28.96 o 
  -4  -8   2      319.97      230.64     46.58 o 
  -3  -8   2       34.02       21.62      5.51 o 
  -2  -8   2      597.19      603.69     21.21 o 
  -1  -8   2      155.59      168.15      9.33 o 
   0  -8   2       92.51       99.11      7.84 o 
   1  -8   2      173.38      170.03      8.92 o 
   2  -8   2        4.56        4.58      1.99 o 
   3  -8   2      588.60      616.41     19.62 o 
   4  -8   2       12.56       13.27      7.49 o 
   5  -8   2      398.14      378.55     23.84 o 
   6  -8   2      242.91      228.10     12.51 o 
   7  -8   2       49.99       35.81     21.69 o 
  -7  -7   2       12.45       16.44      9.67 o 
  -6  -7   2       24.01       24.16      9.13 o 
  -5  -7   2       55.27       39.49     13.73 o 
  -4  -7   2       87.43       93.74     11.37 o 
  -3  -7   2      687.97      701.79     19.92 o 
  -2  -7   2     1558.06     1586.59     19.37 o 
  -1  -7   2       86.00       85.73      5.34 o 
   0  -7   2       86.00       70.80      9.84 o 
   1  -7   2      154.88      160.35      8.17 o 
   2  -7   2      103.94      108.32      5.69 o 
   3  -7   2      295.59      278.04     13.29 o 
   4  -7   2      778.82      767.84     25.31 o 
   5  -7   2       36.78       41.66     13.90 o 
   6  -7   2      136.20      128.24      8.04 o 
   7  -7   2        0.53        3.21      3.00 o 
  -8  -6   2       25.63       24.04     13.52 o 
  -7  -6   2       50.28       50.29     38.55 o 
  -6  -6   2      442.79      475.25     21.79 o 
  -5  -6   2      247.46      244.81     19.66 o 
  -4  -6   2        1.03        1.63      2.59 o 
  -3  -6   2      381.95      415.20     10.07 o 
  -2  -6   2        4.39        4.01      1.51 o 
  -1  -6   2      178.43      205.34      7.35 o 
   0  -6   2      662.77      668.45     14.94 o 
   1  -6   2       13.82       13.44      3.26 o 
   2  -6   2       29.76       24.77      6.54 o 
   3  -6   2       93.88      111.81      7.88 o 
   4  -6   2       23.33       26.47      7.18 o 
   5  -6   2      335.17      350.93     15.12 o 
   6  -6   2        0.03        0.73      2.72 o 
   7  -6   2       63.00       71.41     10.45 o 
   8  -6   2        9.52        8.22      5.96 o 
  -8  -5   2        2.26        3.91      4.67 o 
  -7  -5   2      103.76      119.04     33.65 o 
  -6  -5   2      435.76      443.37     23.72 o 
  -5  -5   2       27.63       19.96      8.49 o 
  -4  -5   2       25.59       27.33      8.03 o 
  -3  -5   2      159.20      141.47     12.32 o 
  -2  -5   2        2.78        2.42      1.51 o 
  -1  -5   2       73.01       61.92      3.83 o 
   0  -5   2       37.58       28.72      3.16 o 
   1  -5   2       41.60       37.85      2.66 o 
   2  -5   2      271.67      251.68      7.50 o 
   3  -5   2      436.66      424.40     11.51 o 
   4  -5   2      986.86     1000.04     34.09 o 
   5  -5   2       87.82       94.64      7.56 o 
   6  -5   2       24.41       21.07      7.70 o 
   7  -5   2        0.62        3.74      2.78 o 
   8  -5   2       10.29        7.32      3.76 o 
  -8  -4   2        5.65        6.07      6.58 o 
  -7  -4   2      105.95      124.66     16.40 o 
  -6  -4   2       13.37       14.87      6.40 o 
  -5  -4   2      606.64      635.08     26.89 o 
  -4  -4   2      481.39      503.07     18.56 o 
  -3  -4   2       31.93       43.63     15.27 o 
  -2  -4   2      305.53      372.90      6.41 o 
  -1  -4   2      384.81      365.69      8.77 o 
   0  -4   2     2021.28     2061.47     26.43 o 
   1  -4   2      968.78      874.15     30.26 o 
   2  -4   2      227.10      205.73      7.33 o 
   3  -4   2     1348.48     1401.44     27.17 o 
   4  -4   2      209.17      234.97     11.69 o 
   5  -4   2       71.66       72.11      6.65 o 
   6  -4   2       35.01       36.98     14.50 o 
   7  -4   2       11.54       16.51      6.36 o 
   8  -4   2        4.88        5.28      3.12 o 
  -8  -3   2        1.82        0.26      3.84 o 
  -7  -3   2        0.02       -0.35      7.78 o 
  -6  -3   2       54.29       47.41     15.05 o 
  -5  -3   2      556.77      559.74     25.54 o 
  -4  -3   2       38.73       63.28     18.82 o 
  -3  -3   2     1115.06     1259.97     40.25 o 
  -2  -3   2      154.34      174.02      4.57 o 
  -1  -3   2     3421.16     3585.92     37.65 o 
   0  -3   2     5567.18     6001.06     80.66 o 
   1  -3   2      685.57      693.62      6.15 o 
   2  -3   2       70.34       59.94      3.05 o 
   3  -3   2      338.40      350.46      9.41 o 
   4  -3   2      350.52      378.61     12.86 o 
   5  -3   2        1.47        3.26      2.51 o 
   6  -3   2      227.38      246.74     12.15 o 
   7  -3   2        5.64        7.24      3.61 o 
   8  -3   2        0.06        2.47      5.09 o 
  -8  -2   2      166.40      173.60     22.49 o 
  -7  -2   2       16.81       15.76      7.05 o 
  -6  -2   2       71.59       74.83     33.88 o 
  -5  -2   2     1186.31     1220.15     43.61 o 
  -4  -2   2       71.92       70.23      8.11 o 
  -3  -2   2      699.03      731.49     17.56 o 
  -2  -2   2      524.45      514.18      7.16 o 
  -1  -2   2        9.09       11.53      1.39 o 
   0  -2   2     1341.56     1383.53     13.65 o 
   1  -2   2      935.22      868.83     28.53 o 
   2  -2   2      268.27      255.53      5.09 o 
   3  -2   2      748.04      729.59     10.56 o 
   4  -2   2      498.39      505.62     11.55 o 
   5  -2   2      454.77      496.36     19.38 o 
   6  -2   2        1.21        3.84      2.36 o 
   7  -2   2      166.12      164.87      8.84 o 
   8  -2   2       30.18       19.06     20.64 o 
  -8  -1   2       14.49       23.44     13.89 o 
  -7  -1   2        6.59        8.70      4.46 o 
  -6  -1   2        5.44        3.46      3.54 o 
  -5  -1   2        1.12        2.44      1.08 o 
  -4  -1   2      158.43      120.22      9.91 o 
  -3  -1   2       29.97       29.63      2.30 o 
  -2  -1   2     2174.37     2203.14     30.99 o 
  -1  -1   2       11.07        8.42      1.21 o 
   0  -1   2       50.10       52.36      1.55 o 
   1  -1   2     2934.87     2995.36     14.13 o 
   2  -1   2      325.20      283.13     15.15 o 
   3  -1   2       15.85       15.63      4.03 o 
   4  -1   2      348.35      354.01     11.92 o 
   5  -1   2       85.49       80.85      6.44 o 
   6  -1   2       77.87       81.84     14.65 o 
   7  -1   2        0.49        2.40      2.41 o 
   8  -1   2        2.04        1.64      5.71 o 
  -8   0   2       12.25       12.06     10.05 o 
  -7   0   2       29.61       36.23     14.30 o 
  -6   0   2      228.07      211.45     11.83 o 
  -5   0   2      114.73      118.59      8.94 o 
  -4   0   2        9.17       13.72      3.38 o 
  -3   0   2       70.74       53.48      2.92 o 
  -2   0   2        0.45        2.00      0.81 o 
  -1   0   2     1218.24     1166.81     12.49 o 
   0   0   2     1464.39     1565.90     15.44 o 
   1   0   2     1609.59     1640.66     45.87 o 
   2   0   2      439.45      390.62      9.94 o 
   3   0   2        0.15        1.08      0.94 o 
   4   0   2      102.48      110.97      4.90 o 
   5   0   2       73.17       81.21      7.36 o 
   6   0   2        2.97        2.43      3.49 o 
   7   0   2      586.05      590.10     23.91 o 
   8   0   2        5.86        5.83      4.55 o 
  -8   1   2       26.65       21.17     14.24 o 
  -7   1   2       67.36       46.16     26.92 o 
  -6   1   2      303.69      285.27     11.59 o 
  -5   1   2       52.48       42.78      5.52 o 
  -4   1   2      585.76      640.54     10.91 o 
  -3   1   2       75.09       75.93      3.08 o 
  -2   1   2       16.43       12.77      1.61 o 
  -1   1   2     1328.47     1365.81     10.20 o 
   0   1   2      242.30      257.44      7.08 o 
   1   1   2     3336.14     3596.61     23.31 o 
   2   1   2        1.63        3.96      1.28 o 
   3   1   2      966.71     1015.90     23.50 o 
   4   1   2      157.25      155.62      7.47 o 
   5   1   2      245.38      217.87      9.66 o 
   6   1   2        5.54        6.25      2.92 o 
   7   1   2        3.06        7.05      3.95 o 
   8   1   2        7.35        6.36      5.07 o 
  -8   2   2       23.32       26.09     12.37 o 
  -7   2   2       13.76        8.54      8.02 o 
  -6   2   2      109.90      121.25      9.36 o 
  -5   2   2       69.14       58.84     10.86 o 
  -4   2   2       93.64       90.71      4.75 o 
  -3   2   2      176.17      171.98      5.42 o 
  -2   2   2      750.84      728.93      6.17 o 
  -1   2   2     6473.48     6792.73    214.54 o 
   0   2   2     1812.73     1826.35     66.96 o 
   1   2   2     8442.41     9081.36     43.23 o 
   2   2   2      209.81      208.07      4.50 o 
   3   2   2       23.62       18.87      2.24 o 
   4   2   2      175.76      185.46      6.95 o 
   5   2   2     1335.16     1309.49     62.71 o 
   6   2   2        7.10        6.54      3.02 o 
   7   2   2       12.16       15.43      9.12 o 
   8   2   2        2.79        2.07      4.12 o 
  -8   3   2       61.59       70.46     25.99 o 
  -7   3   2        0.14        2.31      2.30 o 
  -6   3   2        0.41        2.42      2.80 o 
  -5   3   2      169.06      154.50      9.81 o 
  -4   3   2       29.52       40.21     11.62 o 
  -3   3   2      284.65      292.09      7.35 o 
  -2   3   2      381.82      366.88      5.20 o 
  -1   3   2     2579.74     2500.14     27.94 o 
   0   3   2     1349.17     1401.90     32.24 o 
   1   3   2      159.33      159.72      3.63 o 
   2   3   2      230.29      195.74      4.40 o 
   3   3   2     2495.06     2586.23     38.44 o 
   4   3   2      102.15      108.22      4.73 o 
   5   3   2      649.98      657.03     31.72 o 
   6   3   2        0.10        3.16      2.88 o 
   7   3   2       99.03       90.27     29.22 o 
   8   3   2       26.73       21.70     11.96 o 
  -8   4   2        8.43        7.47      6.92 o 
  -7   4   2       19.70       12.66      7.91 o 
  -6   4   2       71.17       85.01      9.52 o 
  -5   4   2      472.45      437.71     15.54 o 
  -4   4   2      136.83      145.26      8.35 o 
  -3   4   2      571.35      614.05     13.43 o 
  -2   4   2       14.51       26.57      3.80 o 
  -1   4   2      200.23      186.26      4.62 o 
   0   4   2      681.38      681.34     22.66 o 
   1   4   2     7121.58     7722.37     51.45 o 
   2   4   2     2255.95     2279.72     18.28 o 
   3   4   2        7.63       23.70      5.61 o 
   4   4   2        0.38        0.87      1.07 o 
   5   4   2      126.47      120.06      9.03 o 
   6   4   2       86.82       74.34     10.48 o 
   7   4   2       34.33       26.85     11.76 o 
   8   4   2       11.12        8.64      7.43 o 
  -8   5   2       25.93       20.91     17.24 o 
  -7   5   2        6.33        9.28      4.53 o 
  -6   5   2      138.19      113.91      8.95 o 
  -5   5   2      158.65      172.65     12.52 o 
  -4   5   2      567.14      550.74     19.77 o 
  -3   5   2      331.54      361.05     11.13 o 
  -2   5   2      442.21      438.78     11.93 o 
  -1   5   2       52.03       46.42      2.81 o 
   0   5   2       64.74       51.90      2.56 o 
   1   5   2       76.35      100.69      4.12 o 
   2   5   2       18.64       21.98      3.01 o 
   3   5   2     1065.80     1177.87     17.65 o 
   4   5   2       21.70       25.28      5.95 o 
   5   5   2      114.33      105.99      7.02 o 
   6   5   2       95.70       99.06      6.72 o 
   7   5   2        0.63        4.21      4.03 o 
   8   5   2      104.52      134.02     13.02 o 
  -8   6   2        4.24        2.22      3.78 o 
  -7   6   2       33.63       21.68      8.99 o 
  -6   6   2      203.55      185.34     12.01 o 
  -5   6   2      192.56      200.09      8.98 o 
  -4   6   2        2.24        6.05      2.87 o 
  -3   6   2        6.05        3.43      2.58 o 
  -2   6   2        6.27        8.22      3.13 o 
  -1   6   2      693.64      677.02     17.53 o 
   0   6   2      287.15      328.64     10.59 o 
   1   6   2      986.84     1006.40     19.79 o 
   2   6   2      940.43      951.81     22.03 o 
   3   6   2      212.60      223.34      7.96 o 
   4   6   2       70.44       66.07      4.49 o 
   5   6   2      135.42      133.84      6.81 o 
   6   6   2        1.32        3.01      3.46 o 
   7   6   2       72.28       82.13     19.66 o 
   8   6   2      139.56      165.13     14.11 o 
  -7   7   2        0.37        1.43      2.63 o 
  -6   7   2      145.81      156.71     12.06 o 
  -5   7   2       24.15       28.34      9.02 o 
  -4   7   2      159.99      151.17      8.15 o 
  -3   7   2      181.60      187.66      9.78 o 
  -2   7   2      208.29      221.45     11.30 o 
  -1   7   2      803.94      893.41     17.28 o 
   0   7   2       37.65       54.34      4.97 o 
   1   7   2      634.08      623.10     13.18 o 
   2   7   2     1975.59     1968.41     35.63 o 
   3   7   2        6.97       10.49      3.30 o 
   4   7   2      430.96      420.87     16.02 o 
   5   7   2       22.54       25.93      8.50 o 
   6   7   2       43.31       58.74     17.30 o 
   7   7   2       28.87       27.76     16.66 o 
   8   7   2        0.96        2.29      4.81 o 
  -7   8   2        5.37        2.93      3.08 o 
  -6   8   2       97.53       98.44     12.16 o 
  -5   8   2       15.36       14.53      6.99 o 
  -4   8   2      150.32      141.93      7.45 o 
  -3   8   2      293.16      273.22     11.28 o 
  -2   8   2      346.20      363.20     12.41 o 
  -1   8   2       21.77       70.73     24.26 o 
   0   8   2     1088.26     1236.26    101.37 o 
   1   8   2     1022.93     1069.91     18.70 o 
   2   8   2       23.40       32.17      8.18 o 
   3   8   2      143.71      124.86     10.48 o 
   4   8   2       27.43       24.08      6.02 o 
   5   8   2       29.62       28.05      9.01 o 
   6   8   2       23.01       22.48     11.03 o 
   7   8   2       92.19      104.04     11.59 o 
  -7   9   2        4.18        4.20      3.22 o 
  -6   9   2       23.28       25.38     10.06 o 
  -5   9   2      178.51      189.00     11.77 o 
  -4   9   2      555.31      532.87     17.80 o 
  -3   9   2       79.48       76.42      8.80 o 
  -2   9   2      544.63      527.25     21.45 o 
  -1   9   2       12.93       18.12      5.90 o 
   0   9   2      593.38      631.03     28.47 o 
   1   9   2        3.86        2.98      3.17 o 
   2   9   2      228.72      224.73     14.41 o 
   3   9   2     1824.30     1903.88     49.30 o 
   4   9   2      508.47      504.47     17.70 o 
   5   9   2      771.16      729.35     37.08 o 
   6   9   2        0.10        1.56      3.79 o 
   7   9   2        1.22        4.01      4.13 o 
  -6  10   2        7.92       12.11      7.00 o 
  -5  10   2       38.56       38.98     14.87 o 
  -4  10   2      384.40      373.89     20.57 o 
  -3  10   2       21.13       27.49      8.56 o 
  -2  10   2       96.33       97.93     10.62 o 
  -1  10   2       68.13       84.88     10.73 o 
   0  10   2       40.63       52.45     12.76 o 
   1  10   2      208.47      230.85     12.74 o 
   2  10   2     1388.77     1416.76     36.98 o 
   3  10   2      101.50      119.77     16.83 o 
   4  10   2        0.79        1.84      2.21 o 
   5  10   2       56.02       54.39     22.04 o 
   6  10   2        3.78        5.42      4.31 o 
   7  10   2        0.01        4.92      4.12 o 
  -6  11   2       81.67       89.78     12.53 o 
  -5  11   2       84.10       94.30      8.83 o 
  -4  11   2      365.82      352.10     14.23 o 
  -3  11   2      235.05      217.14     13.84 o 
  -2  11   2       57.87       61.43     16.03 o 
  -1  11   2       58.05       62.53     10.07 o 
   0  11   2      185.41      204.87     10.36 o 
   1  11   2      237.52      247.96     12.41 o 
   2  11   2      310.95      274.81     10.99 o 
   3  11   2       38.48       54.41     12.79 o 
   4  11   2        5.95        9.43      4.16 o 
   5  11   2       18.73       12.01      8.34 o 
   6  11   2      169.23      160.09     14.18 o 
   7  11   2       71.55       75.83     32.81 o 
  -6  12   2       42.27       33.23     17.86 o 
  -5  12   2       38.22       31.56     13.75 o 
  -4  12   2       59.22       49.25     10.36 o 
  -3  12   2      135.03      119.44     13.21 o 
  -2  12   2      144.99      143.61     13.37 o 
  -1  12   2      113.40      120.05     18.06 o 
   0  12   2      366.21      374.52     19.17 o 
   1  12   2        0.97        3.89      3.30 o 
   2  12   2        5.96        7.22      4.02 o 
   3  12   2      251.30      228.80     12.58 o 
   4  12   2      119.15      118.03     17.55 o 
   5  12   2        2.64        4.40      5.11 o 
   6  12   2       46.27       25.98     23.35 o 
  -5  13   2        3.48        2.99      3.83 o 
  -4  13   2      163.81      183.49     16.16 o 
  -3  13   2        1.77        4.23      2.79 o 
  -2  13   2      229.66      250.39     14.72 o 
  -1  13   2        4.85        6.34      3.90 o 
   0  13   2        4.82        4.51      2.45 o 
   1  13   2       17.70        9.66      4.63 o 
   2  13   2       78.92       75.81     19.81 o 
   3  13   2        0.02        0.92      2.87 o 
   4  13   2      221.76      233.83     12.77 o 
   5  13   2       32.94       25.58     14.78 o 
   6  13   2        0.70        3.56      4.47 o 
  -4  14   2       23.57       21.10     10.12 o 
  -3  14   2        2.79        2.29      2.92 o 
  -2  14   2       39.21       38.38     11.15 o 
  -1  14   2      102.68      100.16     13.06 o 
   0  14   2        3.55        3.34      2.52 o 
   1  14   2       11.01        6.60      3.06 o 
   2  14   2      126.63      131.67     14.57 o 
   3  14   2       22.01       16.20      5.38 o 
   4  14   2        1.85        8.66      7.55 o 
   5  14   2       39.94       19.28     15.88 o 
  -4  15   2        0.01        1.95      1.99 o 
  -3  15   2       18.16       10.96      5.46 o 
  -2  15   2       83.90       99.27     13.92 o 
  -1  15   2        0.35        1.22      2.75 o 
   0  15   2       34.37       25.33     12.83 o 
   1  15   2       12.69        6.68      4.23 o 
   2  15   2      104.88       97.86     11.73 o 
   3  15   2        6.31        6.11      4.07 o 
   4  15   2      170.59      169.64     14.82 o 
  -3  16   2        5.08        3.31      7.98 o 
  -2  16   2        0.00        2.71      3.71 o 
  -1  16   2        3.26        4.64      4.38 o 
   0  16   2        1.31        2.84      3.75 o 
   1  16   2       82.02       96.35     15.64 o 
   2  16   2       45.40       21.92     14.31 o 
   3  16   2        1.16        4.41      3.23 o 
  -1  17   2      342.33      369.49     17.84 o 
   0  17   2       10.33        8.32      7.67 o 
   1  17   2        0.30        2.97      4.43 o 
  -1 -16   3        0.15        0.42      2.88 o 
   0 -16   3        0.13        0.57      2.31 o 
   1 -16   3        0.00        3.29      3.77 o 
  -3 -15   3        3.55        3.58      5.45 o 
  -2 -15   3        1.73        1.97      3.48 o 
  -1 -15   3       12.33       12.06      7.01 o 
   0 -15   3      103.11      108.61     11.30 o 
   1 -15   3       38.96       25.25     19.34 o 
   2 -15   3       11.18        7.69      5.03 o 
   3 -15   3       54.57       32.75     20.78 o 
  -4 -14   3       76.32       51.29     34.84 o 
  -3 -14   3       19.95       13.36     11.71 o 
  -2 -14   3       51.93       57.51      9.27 o 
  -1 -14   3       17.28       13.82      8.21 o 
   0 -14   3       11.36        7.83      4.78 o 
   1 -14   3        0.42        2.17      2.12 o 
   2 -14   3        8.93        9.21      5.56 o 
   3 -14   3       66.49       48.30     19.25 o 
   4 -14   3      189.19      193.24     12.76 o 
  -5 -13   3       15.35        5.43      6.02 o 
  -4 -13   3       73.48       42.30     22.45 o 
  -3 -13   3       18.02       11.68     10.24 o 
  -2 -13   3      120.37      113.53     25.62 o 
  -1 -13   3       75.49       64.44     19.97 o 
   0 -13   3       16.94       12.80      4.59 o 
   1 -13   3        0.20        2.55      3.41 o 
   2 -13   3        4.22        7.06      5.17 o 
   3 -13   3       63.59       60.16     20.92 o 
   4 -13   3       19.86       10.71      7.38 o 
   5 -13   3       58.76       30.89     23.07 o 
  -5 -12   3       45.47       37.37     22.64 o 
  -4 -12   3        1.83        5.66      5.39 o 
  -3 -12   3       19.39       18.83      7.70 o 
  -2 -12   3       20.71       14.03      4.92 o 
  -1 -12   3      110.31       98.97      8.12 o 
   0 -12   3      808.52      843.97     31.92 o 
   1 -12   3       10.37       15.14      4.90 o 
   2 -12   3      209.33      232.30     14.19 o 
   3 -12   3        6.58        4.01      3.48 o 
   4 -12   3        1.99        2.91      2.42 o 
   5 -12   3        0.04        2.25      2.24 o 
  -6 -11   3        0.04        2.06      5.02 o 
  -5 -11   3       26.92       23.20     14.81 o 
  -4 -11   3       43.55       50.44     26.21 o 
  -3 -11   3       80.44       75.76      8.92 o 
  -2 -11   3       68.64       66.92     20.01 o 
  -1 -11   3        0.21        1.55      2.49 o 
   0 -11   3        0.02        0.71      3.40 o 
   1 -11   3       92.03      100.11     21.56 o 
   2 -11   3       95.27      108.72     26.06 o 
   3 -11   3      152.06      153.56     10.01 o 
   4 -11   3       60.30       48.67     19.50 o 
   5 -11   3        2.47        1.80      2.93 o 
   6 -11   3        0.09        4.71      5.59 o 
  -6 -10   3       38.43       42.05     18.59 o 
  -5 -10   3        4.23        5.76      4.95 o 
  -4 -10   3       14.13       13.81      7.79 o 
  -3 -10   3      394.78      372.35     19.12 o 
  -2 -10   3     1550.02     1580.06     46.69 o 
  -1 -10   3      251.85      242.43     11.11 o 
   0 -10   3      196.94      213.38     10.99 o 
   1 -10   3       62.65       78.83     20.13 o 
   2 -10   3        0.12        1.68      3.31 o 
   3 -10   3       87.88       84.19     16.87 o 
   4 -10   3      734.20      755.01     29.26 o 
   5 -10   3        0.10        0.31      2.51 o 
   6 -10   3       13.51       14.13      7.73 o 
  -7  -9   3       31.20       57.69     13.26 o 
  -6  -9   3      179.60      187.61     21.79 o 
  -5  -9   3       98.18      117.03     13.79 o 
  -4  -9   3       55.54       41.26     11.10 o 
  -3  -9   3        5.46       10.25      3.66 o 
  -2  -9   3      292.23      263.23     11.90 o 
  -1  -9   3       28.82       33.34      9.59 o 
   0  -9   3       64.26       80.37     10.26 o 
   1  -9   3      398.02      398.39     14.95 o 
   2  -9   3      132.88      133.92      9.21 o 
   3  -9   3       11.99       10.20      3.98 o 
   4  -9   3      213.75      217.85     12.27 o 
   5  -9   3        5.18        7.08      3.54 o 
   6  -9   3        4.47        2.04      2.32 o 
   7  -9   3       25.34       22.89     17.96 o 
  -7  -8   3        9.74       10.32      6.92 o 
  -6  -8   3      121.13      120.60     15.06 o 
  -5  -8   3        1.37        5.12      6.67 o 
  -4  -8   3        0.07        3.21      4.07 o 
  -3  -8   3      675.07      652.27     26.24 o 
  -2  -8   3       41.95       50.35     10.74 o 
  -1  -8   3       39.42       54.05     13.23 o 
   0  -8   3      105.93      108.11      7.79 o 
   1  -8   3      101.46      103.89      6.49 o 
   2  -8   3        6.75        9.55      4.08 o 
   3  -8   3      455.74      441.92     15.77 o 
   4  -8   3       88.56       78.75      6.85 o 
   5  -8   3       53.21       35.60     14.31 o 
   6  -8   3       81.21       90.60     11.44 o 
   7  -8   3        0.12        3.58      3.31 o 
  -7  -7   3        8.01        4.46      6.49 o 
  -6  -7   3       67.04       75.49     19.69 o 
  -5  -7   3       83.39       70.05     20.35 o 
  -4  -7   3      171.32      166.93     11.12 o 
  -3  -7   3       42.40       44.00      4.63 o 
  -2  -7   3        0.19        1.47      1.53 o 
  -1  -7   3        0.12        1.82      2.42 o 
   0  -7   3      840.16      911.41     18.10 o 
   1  -7   3     1516.60     1602.83     37.69 o 
   2  -7   3      186.45      202.97     11.18 o 
   3  -7   3      244.56      262.23     11.86 o 
   4  -7   3      253.51      266.80     14.39 o 
   5  -7   3      131.35      129.38      7.61 o 
   6  -7   3       23.54       16.89      8.42 o 
   7  -7   3       71.24       79.54      8.06 o 
  -7  -6   3       29.45       34.15     17.70 o 
  -6  -6   3      110.50      138.70     38.71 o 
  -5  -6   3        1.14        4.46      3.46 o 
  -4  -6   3        0.15        0.83      3.63 o 
  -3  -6   3      316.81      331.61     10.34 o 
  -2  -6   3      570.72      619.25      9.69 o 
  -1  -6   3        3.42        4.27      1.74 o 
   0  -6   3      225.88      210.36     10.04 o 
   1  -6   3      342.68      330.94      9.41 o 
   2  -6   3      932.01      887.21     25.19 o 
   3  -6   3       40.65       56.82      7.50 o 
   4  -6   3       88.98       94.15      6.39 o 
   5  -6   3       31.14       36.50     11.88 o 
   6  -6   3        0.53        6.69      3.73 o 
   7  -6   3       18.41       18.24      8.28 o 
   8  -6   3        4.50        3.27      4.73 o 
  -8  -5   3       87.07       93.19     13.53 o 
  -7  -5   3       65.56       66.06     30.27 o 
  -6  -5   3       70.07       67.80     18.04 o 
  -5  -5   3       10.61       12.23      4.78 o 
  -4  -5   3       36.10       37.49     10.62 o 
  -3  -5   3      680.45      609.52     88.00 o 
  -2  -5   3      192.28      188.29      6.29 o 
  -1  -5   3      408.59      434.91     11.10 o 
   0  -5   3      171.67      164.15      5.92 o 
   1  -5   3       61.21       46.72      3.05 o 
   2  -5   3        0.22        2.13      1.09 o 
   3  -5   3      778.98      766.43     22.19 o 
   4  -5   3      145.29      151.53      9.23 o 
   5  -5   3      284.81      270.89     12.51 o 
   6  -5   3       80.30       78.08      8.65 o 
   7  -5   3       53.24       56.45      8.53 o 
   8  -5   3        9.47        6.91      5.03 o 
  -8  -4   3       23.21       18.31     16.40 o 
  -7  -4   3       12.95       18.03     10.10 o 
  -6  -4   3       15.92       24.46     12.02 o 
  -5  -4   3      227.69      218.90     17.62 o 
  -4  -4   3      741.70      604.78    120.44 o 
  -3  -4   3       54.64       53.65      8.01 o 
  -2  -4   3      113.71      108.63      3.67 o 
  -1  -4   3     1228.57     1262.13     11.28 o 
   0  -4   3     1023.52     1014.79     11.79 o 
   1  -4   3      704.41      679.40      7.91 o 
   2  -4   3        1.93        3.69      1.67 o 
   3  -4   3      773.26      834.57     16.83 o 
   4  -4   3        6.38        7.01      2.69 o 
   5  -4   3     1074.74     1069.90     30.06 o 
   6  -4   3      458.21      460.01     24.45 o 
   7  -4   3        1.74        3.51      3.28 o 
   8  -4   3        0.17        1.64      1.82 o 
  -8  -3   3       13.57       13.69      7.60 o 
  -7  -3   3       80.31       76.40     33.64 o 
  -6  -3   3       64.53       67.20     22.52 o 
  -5  -3   3       72.44       95.19     24.23 o 
  -4  -3   3       61.13       58.88      7.84 o 
  -3  -3   3      207.78      195.46     15.46 o 
  -2  -3   3     1040.78     1097.37     27.13 o 
  -1  -3   3     2340.91     2409.60     12.72 o 
   0  -3   3     7210.18     7930.01    111.11 o 
   1  -3   3       96.56       95.85      2.81 o 
   2  -3   3      208.66      236.79      5.26 o 
   3  -3   3       11.66       22.47      3.50 o 
   4  -3   3       65.05       61.36      4.35 o 
   5  -3   3       30.94       34.21     10.23 o 
   6  -3   3        8.82        6.54      2.66 o 
   7  -3   3      109.19      119.35      9.10 o 
   8  -3   3       12.14        6.16      4.26 o 
  -8  -2   3       87.41      114.53     12.10 o 
  -7  -2   3       37.89       33.38     12.83 o 
  -6  -2   3       72.10       80.64     23.10 o 
  -5  -2   3      521.44      524.34     22.04 o 
  -4  -2   3        9.98       21.18      7.20 o 
  -3  -2   3       33.42       34.88      5.50 o 
  -2  -2   3     1204.28     1152.82     17.09 o 
  -1  -2   3      950.91      908.51      6.42 o 
   0  -2   3     7311.14     8161.56     59.69 o 
   1  -2   3     5714.16     6185.94     54.78 o 
   2  -2   3      651.85      610.55      7.86 o 
   3  -2   3      696.71      716.92     13.84 o 
   4  -2   3        1.03        1.60      1.04 o 
   5  -2   3       11.28       15.87      5.60 o 
   6  -2   3      106.76      124.14     10.16 o 
   7  -2   3        4.84        3.61      3.50 o 
   8  -2   3       38.25       58.17     12.33 o 
  -8  -1   3        0.13        0.36      4.03 o 
  -7  -1   3       82.78      103.06     25.38 o 
  -6  -1   3       28.56       27.16     11.21 o 
  -5  -1   3     1914.36     2089.05     44.66 o 
  -4  -1   3      109.45      124.81      9.55 o 
  -3  -1   3      118.90       44.65     30.51 o 
  -2  -1   3       50.71       56.42      2.04 o 
  -1  -1   3      725.14      765.41      8.82 o 
   0  -1   3      907.35      854.88      9.10 o 
   1  -1   3    22652.73    23931.04    989.78 o 
   2  -1   3      347.69      346.12      7.44 o 
   3  -1   3       39.01       43.63      2.56 o 
   4  -1   3        0.69        4.20      1.99 o 
   5  -1   3      744.66      776.35     27.08 o 
   6  -1   3       54.32      148.10     48.89 o 
   7  -1   3      275.67      276.01     11.64 o 
   8  -1   3       90.21       95.30     12.35 o 
  -8   0   3        5.38        9.04      7.58 o 
  -7   0   3       12.45       10.21      6.12 o 
  -6   0   3        3.04        4.77      3.82 o 
  -5   0   3      247.37      217.72     12.68 o 
  -4   0   3        0.12        2.26      0.86 o 
  -3   0   3      727.64      828.69     13.23 o 
  -2   0   3       93.61      109.08      2.77 o 
  -1   0   3       74.34       74.86      1.97 o 
   0   0   3      695.38      628.48      8.86 o 
   1   0   3     5257.16     5961.65    159.60 o 
   2   0   3      218.38      187.20      3.93 o 
   3   0   3      117.61      117.48      4.25 o 
   4   0   3      320.09      310.42     10.02 o 
   5   0   3      910.36      852.28    114.92 o 
   6   0   3      622.35      642.16     22.00 o 
   7   0   3       47.15       45.02      7.27 o 
   8   0   3       13.18        9.61     10.32 o 
  -8   1   3        1.15        0.93      3.85 o 
  -7   1   3        3.69        5.83      5.69 o 
  -6   1   3      150.68      142.15      7.52 o 
  -5   1   3       43.65       41.25     10.77 o 
  -4   1   3       11.92       12.25      3.43 o 
  -3   1   3     2589.00     2745.97     46.01 o 
  -2   1   3      382.46      395.21      7.71 o 
  -1   1   3     2666.22     2766.36     29.91 o 
   0   1   3     6992.82     8036.75    158.44 o 
   1   1   3       45.71       56.17      1.80 o 
   2   1   3     3399.72     3374.22     57.29 o 
   3   1   3      404.27      391.04      7.38 o 
   4   1   3       37.64       48.81      4.53 o 
   5   1   3      254.08      246.81     13.92 o 
   6   1   3      150.27      147.85      8.90 o 
   7   1   3      101.56       96.99      8.24 o 
   8   1   3       51.36       37.58     23.44 o 
  -8   2   3       92.19       92.55     28.64 o 
  -7   2   3       11.58        3.99      4.07 o 
  -6   2   3       10.31        6.66      4.15 o 
  -5   2   3      174.87      170.87      9.36 o 
  -4   2   3      536.74      531.07     13.12 o 
  -3   2   3      171.75      162.02      5.11 o 
  -2   2   3      440.57      381.27      5.12 o 
  -1   2   3      607.42      546.45      7.26 o 
   0   2   3       69.07       75.55      1.97 o 
   1   2   3       75.32       67.23      2.15 o 
   2   2   3       46.71       48.71      2.08 o 
   3   2   3        3.75        9.92      2.64 o 
   4   2   3        1.97        1.59      1.28 o 
   5   2   3      303.49      305.36     13.04 o 
   6   2   3      109.85      101.72     12.43 o 
   7   2   3        3.46        5.47      3.07 o 
   8   2   3        0.02        1.05      4.10 o 
  -8   3   3        7.39        1.51      2.84 o 
  -7   3   3       55.30       63.57     10.25 o 
  -6   3   3      541.55      513.93     26.98 o 
  -5   3   3      564.20      555.59     18.44 o 
  -4   3   3        8.29       10.91      3.58 o 
  -3   3   3      500.64      523.26      9.56 o 
  -2   3   3        0.94        1.10      0.82 o 
  -1   3   3     2291.71     2267.79     11.78 o 
   0   3   3     4103.09     4459.76     66.89 o 
   1   3   3     1841.49     1824.79     15.99 o 
   2   3   3      301.85      309.71      5.93 o 
   3   3   3      516.74      480.83     11.18 o 
   4   3   3       92.69      100.33      4.39 o 
   5   3   3       21.81       27.13      4.11 o 
   6   3   3       57.31       65.35      6.84 o 
   7   3   3       28.72       28.71     11.68 o 
   8   3   3        0.15        3.44      7.38 o 
  -8   4   3       30.90       22.84     21.37 o 
  -7   4   3       48.51       28.40     20.90 o 
  -6   4   3       40.36       28.77     11.86 o 
  -5   4   3       23.50       22.57      8.31 o 
  -4   4   3       31.39       28.90      8.94 o 
  -3   4   3       80.85       92.35      4.80 o 
  -2   4   3      747.72      747.89     14.23 o 
  -1   4   3      162.43      168.49      4.92 o 
   0   4   3     4927.92     5227.82    145.12 o 
   1   4   3       20.34       19.60      2.65 o 
   2   4   3        2.48       13.55      2.60 o 
   3   4   3     1250.56     1349.59     34.70 o 
   4   4   3      197.20      184.77      6.96 o 
   5   4   3       84.57       78.40     14.45 o 
   6   4   3      207.33      214.88      9.35 o 
   7   4   3       73.64       68.92     23.23 o 
   8   4   3        1.69        2.82      3.74 o 
  -8   5   3        2.43        6.23      6.03 o 
  -7   5   3       84.97       98.30      8.16 o 
  -6   5   3       77.58       74.43     10.51 o 
  -5   5   3       76.06       77.79      8.98 o 
  -4   5   3       86.09       92.78      7.29 o 
  -3   5   3        0.70        4.64      2.08 o 
  -2   5   3      604.15      604.74     10.43 o 
  -1   5   3       40.96       40.23      2.76 o 
   0   5   3      912.14      967.79     25.96 o 
   1   5   3      468.65      436.76      5.89 o 
   2   5   3      233.93      224.68      7.66 o 
   3   5   3      222.21      204.65      7.11 o 
   4   5   3       39.06       34.13      4.15 o 
   5   5   3      114.75      112.45      6.62 o 
   6   5   3      285.23      307.33     16.61 o 
   7   5   3      144.90      154.43     13.52 o 
   8   5   3       37.96       32.59     20.49 o 
  -7   6   3        4.95        7.61      3.07 o 
  -6   6   3        1.92        2.70      2.97 o 
  -5   6   3        2.15        2.44      3.00 o 
  -4   6   3       44.59       53.73      8.45 o 
  -3   6   3        0.64        1.59      1.88 o 
  -2   6   3       84.09       88.93      8.13 o 
  -1   6   3      611.87      598.31     17.15 o 
   0   6   3      128.05      147.75      6.50 o 
   1   6   3      671.31      695.78     11.58 o 
   2   6   3      978.87      967.11     15.43 o 
   3   6   3      182.20      179.82      7.38 o 
   4   6   3      572.14      588.85     20.25 o 
   5   6   3      343.77      348.04     13.61 o 
   6   6   3        3.36        2.64      2.47 o 
   7   6   3       76.83       98.35     13.28 o 
   8   6   3        0.68        3.50      5.84 o 
  -7   7   3        0.09        1.85      3.93 o 
  -6   7   3        7.53        8.08      5.43 o 
  -5   7   3      108.62      117.27      8.04 o 
  -4   7   3        1.64        5.43      2.45 o 
  -3   7   3       36.76       36.00      9.09 o 
  -2   7   3      834.17      874.45     15.89 o 
  -1   7   3      748.69      777.10     15.51 o 
   0   7   3      264.49      318.82     15.90 o 
   1   7   3      155.98      158.14      6.99 o 
   2   7   3       70.57       61.48      4.81 o 
   3   7   3       91.11       75.33      6.07 o 
   4   7   3       24.97       32.01      7.49 o 
   5   7   3      264.29      257.66      8.58 o 
   6   7   3       34.73       44.13     13.15 o 
   7   7   3       13.38        9.67      6.58 o 
   8   7   3        2.62        3.78      3.92 o 
  -7   8   3        2.22        3.60      2.28 o 
  -6   8   3      254.17      251.07     13.44 o 
  -5   8   3      203.36      182.78      9.62 o 
  -4   8   3       83.36       85.03     20.76 o 
  -3   8   3       74.03       77.65     15.58 o 
  -2   8   3       41.28       53.57     13.84 o 
  -1   8   3       86.42       81.48      6.34 o 
   0   8   3      452.43      484.27     36.95 o 
   1   8   3      507.07      472.88     11.47 o 
   2   8   3       22.31       36.02      7.33 o 
   3   8   3        2.88        6.74      2.28 o 
   4   8   3      215.78      212.30     10.34 o 
   5   8   3      324.68      290.03     11.27 o 
   6   8   3       32.13       29.28     14.67 o 
   7   8   3        0.35        3.23      4.45 o 
   8   8   3       77.60       85.06     14.47 o 
  -7   9   3        1.52        2.61      2.02 o 
  -6   9   3       35.72       28.94     12.74 o 
  -5   9   3       97.29      107.07     11.29 o 
  -4   9   3       73.32       77.25     17.77 o 
  -3   9   3       89.83       94.47     11.34 o 
  -2   9   3       38.81       30.05      5.30 o 
  -1   9   3      266.10      281.07     14.06 o 
   0   9   3      887.10      984.49     44.58 o 
   1   9   3      230.04      213.58     14.36 o 
   2   9   3      173.46      169.76     15.23 o 
   3   9   3      147.68      132.69     10.44 o 
   4   9   3        1.48        2.23      1.73 o 
   5   9   3        4.07        3.00      2.17 o 
   6   9   3       16.16       19.54      8.94 o 
   7   9   3       65.60       40.63     31.85 o 
  -6  10   3        3.36        4.65      3.53 o 
  -5  10   3       57.49       55.97     14.90 o 
  -4  10   3      406.65      420.60     18.95 o 
  -3  10   3      453.26      479.37     19.01 o 
  -2  10   3      125.52      120.38      7.68 o 
  -1  10   3        2.67        2.19      2.72 o 
   0  10   3       92.62      117.26      9.31 o 
   1  10   3      222.37      227.87     12.70 o 
   2  10   3      262.84      260.60     12.08 o 
   3  10   3       50.46       61.57     12.46 o 
   4  10   3       20.59       20.98      7.43 o 
   5  10   3       89.89       92.04      8.37 o 
   6  10   3       15.43       15.95      7.83 o 
   7  10   3        9.35        5.39      4.24 o 
  -6  11   3        2.75        5.03      4.78 o 
  -5  11   3       49.84       41.17     17.26 o 
  -4  11   3      242.11      253.15     15.21 o 
  -3  11   3      515.49      522.27     26.66 o 
  -2  11   3       93.98       90.48     17.03 o 
  -1  11   3       73.14       70.01     15.43 o 
   0  11   3        8.90       13.56      4.50 o 
   1  11   3      194.28      185.64      9.92 o 
   2  11   3      115.46      107.32     10.94 o 
   3  11   3        1.67        2.34      3.78 o 
   4  11   3      110.82      105.73      9.61 o 
   5  11   3      215.26      218.47     19.36 o 
   6  11   3      147.98      144.42     12.57 o 
   7  11   3       15.94       12.04     10.21 o 
  -6  12   3       60.40       63.34     11.11 o 
  -5  12   3        9.39        4.07      3.49 o 
  -4  12   3      249.49      281.29     14.38 o 
  -3  12   3        8.21       12.55      5.36 o 
  -2  12   3       69.59       77.66     14.60 o 
  -1  12   3      209.25      215.21     10.72 o 
   0  12   3       51.37       46.59     15.03 o 
   1  12   3        0.03        3.26      3.10 o 
   2  12   3     1087.18     1092.55     25.97 o 
   3  12   3       45.08       46.15     13.85 o 
   4  12   3      202.05      185.72     11.77 o 
   5  12   3       63.66       90.22     13.89 o 
   6  12   3        3.49        4.49      4.43 o 
  -5  13   3        0.13        3.13      3.49 o 
  -4  13   3       32.31       27.50     11.26 o 
  -3  13   3        2.44        4.70      3.54 o 
  -2  13   3        0.80        2.12      2.90 o 
  -1  13   3       15.26       21.72      7.16 o 
   0  13   3      132.25      117.48     12.84 o 
   1  13   3      148.01      146.62     10.94 o 
   2  13   3      935.88      971.49     31.72 o 
   3  13   3      590.79      562.25     18.36 o 
   4  13   3       30.48       17.74      6.91 o 
   5  13   3        8.19        9.21      7.43 o 
   6  13   3       22.64       21.88     18.89 o 
  -4  14   3       13.47       12.33      8.61 o 
  -3  14   3        1.06        2.69      3.19 o 
  -2  14   3      129.78      147.78     13.29 o 
  -1  14   3       86.15      109.73     14.87 o 
   0  14   3        0.17        2.83      3.36 o 
   1  14   3        3.83        5.38      3.36 o 
   2  14   3       92.93      102.51     10.49 o 
   3  14   3       13.30       10.87      5.92 o 
   4  14   3       35.17       29.03     13.31 o 
   5  14   3      115.88      100.91     11.35 o 
  -4  15   3        0.48        2.00      2.66 o 
  -3  15   3       73.21       62.68     19.34 o 
  -2  15   3      178.49      179.06     14.34 o 
  -1  15   3        0.14        1.47      3.79 o 
   0  15   3        2.39        6.02      4.34 o 
   1  15   3        6.98        7.36      3.87 o 
   2  15   3       87.42       84.83     25.48 o 
   3  15   3       37.69       28.40     15.51 o 
   4  15   3       42.66       42.04     23.77 o 
  -3  16   3        2.19        3.97      9.12 o 
  -2  16   3       90.97       73.93     19.67 o 
  -1  16   3        2.61        2.59      3.20 o 
   0  16   3        1.13        1.78      4.35 o 
   1  16   3        7.89        8.85      3.81 o 
   2  16   3        7.19        5.17      4.54 o 
   3  16   3      161.79      153.06     12.30 o 
  -1  17   3        8.29       13.68      7.33 o 
   0  17   3        0.72        2.80      3.41 o 
   1  17   3        3.56        3.68      4.17 o 
   2  17   3        1.16        1.89      3.94 o 
  -2 -15   4      125.40      143.94     16.04 o 
  -1 -15   4       32.08       17.22     11.78 o 
   0 -15   4        4.78        6.02      3.77 o 
   1 -15   4       16.16       14.96      7.64 o 
   2 -15   4        2.26        1.22      2.68 o 
  -3 -14   4        1.33        2.49      6.44 o 
  -2 -14   4        5.49        5.44      3.89 o 
  -1 -14   4        0.01        2.73      3.58 o 
   0 -14   4       82.70       82.26     15.38 o 
   1 -14   4       58.01       54.62     19.35 o 
   2 -14   4       42.00       24.52     13.20 o 
   3 -14   4       37.43       31.94     16.88 o 
   4 -14   4      146.87      158.95     17.27 o 
  -4 -13   4      111.28      122.58     12.47 o 
  -3 -13   4       10.59       12.39     11.59 o 
  -2 -13   4      170.99      185.77     11.30 o 
  -1 -13   4       20.84       16.71      7.78 o 
   0 -13   4      333.18      346.77     27.26 o 
   1 -13   4       77.15       68.04     24.14 o 
   2 -13   4       96.33       94.64     22.48 o 
   3 -13   4        6.00        6.62      4.23 o 
   4 -13   4       18.71       13.87      6.79 o 
  -5 -12   4       23.22       18.56     12.06 o 
  -4 -12   4        7.75        6.64      5.10 o 
  -3 -12   4       11.10       16.77      8.34 o 
  -2 -12   4        2.45        2.63      3.33 o 
  -1 -12   4       37.59       51.50     14.69 o 
   0 -12   4      196.51      200.36     13.76 o 
   1 -12   4      212.96      190.63     12.68 o 
   2 -12   4       17.56       19.90      7.17 o 
   3 -12   4       69.11       74.51     17.17 o 
   4 -12   4        1.91        2.54      2.53 o 
   5 -12   4       23.02       15.94     14.31 o 
  -5 -11   4       12.64        7.72     10.08 o 
  -4 -11   4        6.98        7.33      6.40 o 
  -3 -11   4      352.46      367.15     31.81 o 
  -2 -11   4      226.59      229.29     14.93 o 
  -1 -11   4        0.00        1.02      2.79 o 
   0 -11   4      389.39      424.14     15.80 o 
   1 -11   4       12.81       12.99      4.04 o 
   2 -11   4       84.93       87.34     19.22 o 
   3 -11   4       13.32       13.96      8.43 o 
   4 -11   4       29.29       27.35     12.22 o 
   5 -11   4        0.87        3.49      7.97 o 
   6 -11   4       52.37       34.20     26.08 o 
  -6 -10   4       39.76       46.49     23.17 o 
  -5 -10   4       19.82       15.18      9.89 o 
  -4 -10   4       25.88       22.31     10.02 o 
  -3 -10   4       13.32       15.97      6.21 o 
  -2 -10   4       88.87       84.05      8.91 o 
  -1 -10   4        0.28        1.75      3.10 o 
   0 -10   4      334.85      344.54     15.75 o 
   1 -10   4      600.13      614.35     21.79 o 
   2 -10   4        0.29        2.19      2.44 o 
   3 -10   4       75.37       80.43     11.00 o 
   4 -10   4       27.36       30.85      9.60 o 
   5 -10   4        3.99        7.40      3.50 o 
   6 -10   4       79.55       89.09     10.61 o 
  -6  -9   4      346.07      418.63     23.95 o 
  -5  -9   4       33.32       25.48     12.06 o 
  -4  -9   4      161.62      162.91     14.93 o 
  -3  -9   4        0.18        0.30      1.56 o 
  -2  -9   4      174.88      165.26     10.51 o 
  -1  -9   4       18.85       25.10      7.25 o 
   0  -9   4       23.38       32.24      9.50 o 
   1  -9   4      198.07      209.08      9.55 o 
   2  -9   4       39.15       41.92     12.11 o 
   3  -9   4       25.97       23.15      8.12 o 
   4  -9   4      521.39      539.37     29.68 o 
   5  -9   4       10.07       10.74      4.97 o 
   6  -9   4        0.76        3.85      3.78 o 
   7  -9   4        0.08        0.23      6.18 o 
  -7  -8   4       24.37       18.86     10.81 o 
  -6  -8   4       12.78       14.74      8.01 o 
  -5  -8   4        2.47        2.76      3.23 o 
  -4  -8   4       60.48       51.04     16.80 o 
  -3  -8   4       43.87       36.08      6.75 o 
  -2  -8   4      149.74      161.15      8.08 o 
  -1  -8   4       95.22       96.81      6.60 o 
   0  -8   4       61.42       60.15      8.47 o 
   1  -8   4      177.18      178.07     11.43 o 
   2  -8   4      512.11      502.93     16.67 o 
   3  -8   4       80.33       75.60      6.57 o 
   4  -8   4      108.15      101.58      8.31 o 
   5  -8   4       96.09       96.55      8.23 o 
   6  -8   4        8.25        4.98      4.87 o 
   7  -8   4       62.72       62.39     13.02 o 
  -7  -7   4        2.96        6.13      4.58 o 
  -6  -7   4        8.32       10.51      5.83 o 
  -5  -7   4      140.70      126.70     15.25 o 
  -4  -7   4        4.66        8.40      5.28 o 
  -3  -7   4        1.17        2.42      2.06 o 
  -2  -7   4      266.25      276.08     11.83 o 
  -1  -7   4       19.98       18.59      5.54 o 
   0  -7   4       51.08       50.78      8.26 o 
   1  -7   4      787.30      869.75     21.78 o 
   2  -7   4      119.65      112.80      7.96 o 
   3  -7   4       66.92       60.56      7.41 o 
   4  -7   4       35.34       33.25     11.09 o 
   5  -7   4       16.94       23.21      7.83 o 
   6  -7   4       15.21       11.15      7.41 o 
   7  -7   4        0.61        1.25      3.85 o 
  -7  -6   4        0.07        3.94      4.57 o 
  -6  -6   4        0.02        2.58      3.67 o 
  -5  -6   4      934.12      952.07     55.28 o 
  -4  -6   4       77.76       80.75     28.64 o 
  -3  -6   4      504.41      479.59     14.00 o 
  -2  -6   4      563.79      541.87     33.73 o 
  -1  -6   4        4.81        1.50      1.46 o 
   0  -6   4     1144.15     1156.38     24.82 o 
   1  -6   4      133.77      121.95      5.70 o 
   2  -6   4        9.22       10.70      2.92 o 
   3  -6   4       33.00       32.22      8.03 o 
   4  -6   4        3.67        4.31      2.77 o 
   5  -6   4        0.03        2.16      3.02 o 
   6  -6   4       20.34       16.13      7.48 o 
   7  -6   4       88.62       87.78     14.27 o 
   8  -6   4       21.18       15.54     13.20 o 
  -7  -5   4       32.77       35.74     21.06 o 
  -6  -5   4       31.45       45.32     14.35 o 
  -5  -5   4       14.68       13.79      7.30 o 
  -4  -5   4       69.57       78.80     24.67 o 
  -3  -5   4        2.72        3.55      1.01 o 
  -2  -5   4      527.30      556.65      8.68 o 
  -1  -5   4       31.37       32.88      5.12 o 
   0  -5   4       39.63       37.37      3.13 o 
   1  -5   4      204.35      193.87      6.28 o 
   2  -5   4     1319.03     1398.58     28.97 o 
   3  -5   4      212.06      201.57      8.13 o 
   4  -5   4        8.41       10.42      3.37 o 
   5  -5   4       46.86       38.08      5.51 o 
   6  -5   4       15.13       12.42      5.15 o 
   7  -5   4       94.31       89.62      9.89 o 
   8  -5   4       54.91       32.91     28.02 o 
  -8  -4   4        0.01        0.43      7.35 o 
  -7  -4   4      255.27      314.30     19.27 o 
  -6  -4   4       93.97       86.22     25.12 o 
  -5  -4   4        0.04        1.70      3.63 o 
  -4  -4   4      172.01      190.09     12.76 o 
  -3  -4   4      182.26      172.12     10.89 o 
  -2  -4   4      591.88      589.07     18.17 o 
  -1  -4   4     1567.01     1596.30     17.30 o 
   0  -4   4      158.84      153.80      4.68 o 
   1  -4   4       46.46       54.18      2.91 o 
   2  -4   4      405.50      455.33     11.02 o 
   3  -4   4      115.38      112.13      4.99 o 
   4  -4   4      427.40      406.58     14.49 o 
   5  -4   4       18.52       18.36      5.48 o 
   6  -4   4       22.24       24.75      6.84 o 
   7  -4   4        9.36        9.81      5.23 o 
   8  -4   4        9.81        6.21      6.01 o 
  -8  -3   4       25.82       20.59     16.23 o 
  -7  -3   4        0.36        4.15      3.42 o 
  -6  -3   4       17.48       25.66      7.52 o 
  -5  -3   4       50.43       65.17     18.22 o 
  -4  -3   4     1110.42     1104.28     46.84 o 
  -3  -3   4       89.90      106.65      7.20 o 
  -2  -3   4      185.88      164.26      4.35 o 
  -1  -3   4      712.61      711.13      7.42 o 
   0  -3   4      839.98      801.39     15.72 o 
   1  -3   4      482.56      486.08      5.71 o 
   2  -3   4      149.18      178.76      6.51 o 
   3  -3   4        4.82        3.38      1.28 o 
   4  -3   4      422.14      412.71     10.42 o 
   5  -3   4       45.48       47.69     13.92 o 
   6  -3   4      181.93      201.57      9.60 o 
   7  -3   4       35.77       29.47     10.27 o 
   8  -3   4        0.15        2.03      3.10 o 
  -8  -2   4        3.64        2.41      4.23 o 
  -7  -2   4       47.70       44.59     26.21 o 
  -6  -2   4       38.70       33.54     10.09 o 
  -5  -2   4      213.78      241.69     18.54 o 
  -4  -2   4      566.40      636.30     22.78 o 
  -3  -2   4      103.54      107.76      7.18 o 
  -2  -2   4      747.20      738.50     13.97 o 
  -1  -2   4        1.84        6.26      1.44 o 
   0  -2   4     1620.13     1681.60     29.05 o 
   1  -2   4      846.05      811.56      5.99 o 
   2  -2   4     5449.92     5890.60    136.70 o 
   3  -2   4       40.28       45.01      2.34 o 
   4  -2   4        0.17        1.24      1.13 o 
   5  -2   4      234.58      234.92     11.70 o 
   6  -2   4        0.21        3.47      2.74 o 
   7  -2   4        0.50        3.25      2.70 o 
   8  -2   4      162.43      180.30     13.09 o 
  -8  -1   4       63.14       60.29     24.53 o 
  -7  -1   4        2.33        2.79      3.51 o 
  -6  -1   4       25.99       28.19      8.97 o 
  -5  -1   4      373.56      388.94     19.87 o 
  -4  -1   4      297.54      301.65     13.06 o 
  -3  -1   4      541.64      598.19      8.16 o 
  -2  -1   4     1614.47     1700.82     26.82 o 
  -1  -1   4      879.94      879.39      7.55 o 
   0  -1   4     4735.77     5107.22     89.90 o 
   1  -1   4      293.65      304.61      6.23 o 
   2  -1   4       11.08       14.38      1.70 o 
   3  -1   4      111.40      120.25      4.35 o 
   4  -1   4       64.52       57.13      3.71 o 
   5  -1   4     1837.42     1821.18     62.53 o 
   6  -1   4      570.79      560.29     20.10 o 
   7  -1   4      110.26      109.74      8.46 o 
   8  -1   4        9.56       10.61      5.86 o 
  -8   0   4       45.26       31.14     24.00 o 
  -7   0   4      114.66      113.63     28.50 o 
  -6   0   4        1.66        2.81      4.52 o 
  -5   0   4      926.10      895.27     32.86 o 
  -4   0   4       38.73       39.81      2.87 o 
  -3   0   4     2500.44     2684.21     44.45 o 
  -2   0   4      116.36      121.62      3.56 o 
  -1   0   4      913.54      902.98     11.15 o 
   0   0   4     3409.06     3805.15     39.35 o 
   1   0   4    15836.74    17500.72    160.28 o 
   2   0   4     4159.41     4320.02     91.04 o 
   3   0   4        1.43        3.13      0.94 o 
   4   0   4      124.27      108.01      4.70 o 
   5   0   4        1.07        2.92      2.50 o 
   6   0   4       98.61      106.52      8.14 o 
   7   0   4      193.74      188.40     10.66 o 
   8   0   4       76.91       68.88     32.23 o 
  -8   1   4        3.33        4.69      5.30 o 
  -7   1   4       88.63       64.75     33.75 o 
  -6   1   4       36.13       33.32     10.36 o 
  -5   1   4       43.17       37.09      3.72 o 
  -4   1   4      208.63      190.58      7.24 o 
  -3   1   4      192.25      186.51      5.01 o 
  -2   1   4        8.00        9.62      2.15 o 
  -1   1   4      926.59      924.33      6.54 o 
   0   1   4      228.72      211.47      3.81 o 
   1   1   4     7925.95     8850.07    107.83 o 
   2   1   4      653.99      672.52      5.80 o 
   3   1   4      101.62       83.91      3.53 o 
   4   1   4        1.62        4.19      1.39 o 
   5   1   4       12.54       12.13      4.18 o 
   6   1   4       53.90       58.43     13.22 o 
   7   1   4      273.99      298.59     14.39 o 
   8   1   4        8.24        7.52      6.65 o 
  -8   2   4        2.96        1.14      5.20 o 
  -7   2   4        0.27        2.38      3.09 o 
  -6   2   4       94.30       77.45     13.20 o 
  -5   2   4      240.18      225.55     10.34 o 
  -4   2   4      178.36      160.05      7.25 o 
  -3   2   4       64.04       45.52      3.14 o 
  -2   2   4      125.17      155.02      4.46 o 
  -1   2   4      525.91      562.09      7.60 o 
   0   2   4     4137.40     4598.37     49.03 o 
   1   2   4        0.04        0.83      0.97 o 
   2   2   4       31.34       32.21      1.76 o 
   3   2   4      232.54      239.96      6.20 o 
   4   2   4       56.20       53.35      4.07 o 
   5   2   4      253.38      269.96     12.73 o 
   6   2   4      583.57      610.73     21.49 o 
   7   2   4      215.49      192.42      9.36 o 
   8   2   4       11.59        9.61      6.13 o 
  -8   3   4       65.62       56.69     11.29 o 
  -7   3   4       46.77       65.38      9.94 o 
  -6   3   4       83.92       70.97      7.19 o 
  -5   3   4       97.63       98.43      5.72 o 
  -4   3   4      194.30      179.25      9.67 o 
  -3   3   4      693.64      704.64      9.47 o 
  -2   3   4      101.93       83.93      3.16 o 
  -1   3   4        2.07        6.42      1.59 o 
   0   3   4      904.57      864.65     15.10 o 
   1   3   4       17.41       14.15      2.87 o 
   2   3   4     1941.95     1889.33     31.04 o 
   3   3   4     1393.33     1466.33     30.58 o 
   4   3   4      370.08      361.05     12.16 o 
   5   3   4       15.92       26.18      8.40 o 
   6   3   4      398.93      396.73     15.70 o 
   7   3   4       40.02       42.41      5.98 o 
   8   3   4       22.42       17.40     11.84 o 
  -8   4   4        6.41        2.46      3.07 o 
  -7   4   4      166.27      174.16     11.71 o 
  -6   4   4      101.57       92.17      7.89 o 
  -5   4   4        3.57        2.19      3.25 o 
  -4   4   4        1.52        3.46      2.15 o 
  -3   4   4        0.09        0.51      1.24 o 
  -2   4   4       99.37      109.60      3.88 o 
  -1   4   4      139.89      122.00      3.77 o 
   0   4   4      256.23      231.81      4.81 o 
   1   4   4      944.99      928.18      8.07 o 
   2   4   4       83.68       61.50      2.90 o 
   3   4   4        3.47        9.58      2.48 o 
   4   4   4        2.37        1.40      1.20 o 
   5   4   4       97.20      112.23      7.84 o 
   6   4   4      195.26      210.04     12.08 o 
   7   4   4        0.02        2.37      1.67 o 
   8   4   4        3.99        9.73      7.10 o 
  -7   5   4       14.14       16.17     10.37 o 
  -6   5   4       12.71        8.13      3.34 o 
  -5   5   4       39.52       36.61     10.18 o 
  -4   5   4        0.07        1.76      2.01 o 
  -3   5   4      188.71      174.30      6.69 o 
  -2   5   4       22.57       28.80      3.64 o 
  -1   5   4       68.42       41.51      3.48 o 
   0   5   4     5328.03     6053.62    127.59 o 
   1   5   4       62.35       54.63      2.89 o 
   2   5   4        5.70        9.11      2.17 o 
   3   5   4      175.95      158.90      6.35 o 
   4   5   4        0.87        1.78      2.04 o 
   5   5   4      461.82      468.67     15.55 o 
   6   5   4      111.64      104.65      8.52 o 
   7   5   4       68.59       64.47     25.57 o 
   8   5   4        0.43       -0.25      8.39 o 
  -7   6   4       13.88       11.81      7.48 o 
  -6   6   4       60.14       58.89      9.29 o 
  -5   6   4      230.44      233.02     10.80 o 
  -4   6   4       39.05       48.59     12.75 o 
  -3   6   4        7.70        5.42      2.17 o 
  -2   6   4       37.92       32.99      8.46 o 
  -1   6   4      690.79      692.39     16.04 o 
   0   6   4     1670.52     1845.86     34.97 o 
   1   6   4      539.85      549.76     10.23 o 
   2   6   4     1493.82     1530.02     55.97 o 
   3   6   4       32.73       52.19      9.56 o 
   4   6   4      119.44      121.54     10.74 o 
   5   6   4       24.28       28.15      8.97 o 
   6   6   4      197.88      181.57      8.16 o 
   7   6   4       49.12       42.20     20.41 o 
   8   6   4       46.96       32.42     21.35 o 
  -7   7   4        1.38        5.52      4.33 o 
  -6   7   4       11.28       10.77      6.25 o 
  -5   7   4      218.32      218.92     19.36 o 
  -4   7   4      150.47      153.84     10.54 o 
  -3   7   4      309.18      322.86     14.17 o 
  -2   7   4       14.33       18.91      5.62 o 
  -1   7   4       25.31       16.88      4.47 o 
   0   7   4     1848.97     2135.41     86.42 o 
   1   7   4        0.49        2.02      1.73 o 
   2   7   4        0.11        0.55      2.94 o 
   3   7   4       20.76       35.29      8.86 o 
   4   7   4        7.94        8.73      3.71 o 
   5   7   4      117.49      147.09     14.54 o 
   6   7   4      215.57      186.70     11.60 o 
   7   7   4        6.04        8.29      6.91 o 
   8   7   4       46.75       34.34     29.43 o 
  -7   8   4        0.61        1.90      2.58 o 
  -6   8   4       42.93       28.62     11.89 o 
  -5   8   4      292.06      289.56     16.28 o 
  -4   8   4      337.65      331.50     13.85 o 
  -3   8   4        1.36        1.55      1.88 o 
  -2   8   4        5.86        8.64      2.87 o 
  -1   8   4        2.01        3.75      2.90 o 
   0   8   4        7.32        1.70      2.12 o 
   1   8   4       86.47       88.57      6.52 o 
   2   8   4      324.55      333.08     11.63 o 
   3   8   4       22.93       28.92      7.56 o 
   4   8   4       26.43       31.05      7.90 o 
   5   8   4      152.19      137.89     11.43 o 
   6   8   4       17.06       18.78      6.47 o 
   7   8   4        1.65        4.98      5.96 o 
   8   8   4       97.84      106.75     14.26 o 
  -7   9   4       37.89       22.21     12.96 o 
  -6   9   4       23.54       15.85     10.18 o 
  -5   9   4      163.72      173.86     10.88 o 
  -4   9   4       20.66       27.40     10.50 o 
  -3   9   4       93.83       94.50      9.29 o 
  -2   9   4      347.54      364.68     16.49 o 
  -1   9   4      339.30      343.41     13.80 o 
   0   9   4        0.08        2.11      1.67 o 
   1   9   4      369.76      359.64     13.16 o 
   2   9   4        2.72        4.30      2.41 o 
   3   9   4      131.03      140.79      7.91 o 
   4   9   4      214.96      206.73      8.85 o 
   5   9   4      151.16      146.26     11.86 o 
   6   9   4        1.78        7.43      5.94 o 
   7   9   4       21.73       27.04     13.35 o 
  -6  10   4       14.19       11.60      6.53 o 
  -5  10   4       91.86       84.41     10.19 o 
  -4  10   4      208.10      198.59     11.19 o 
  -3  10   4      181.55      160.73      8.90 o 
  -2  10   4      342.40      355.25     20.84 o 
  -1  10   4       23.91       23.69      7.77 o 
   0  10   4       73.46       75.63      9.27 o 
   1  10   4       55.56       70.78     15.90 o 
   2  10   4        4.48        5.54      2.69 o 
   3  10   4       35.66       34.71      8.04 o 
   4  10   4        0.44        1.78      2.08 o 
   5  10   4       13.58       10.22      5.26 o 
   6  10   4      120.93      125.93     27.74 o 
   7  10   4        2.60        3.81      5.61 o 
  -6  11   4        0.90        1.60      3.40 o 
  -5  11   4        7.30        4.38      2.70 o 
  -4  11   4      155.57      148.93     10.93 o 
  -3  11   4       41.74       37.39     10.76 o 
  -2  11   4       11.05       10.77      4.99 o 
  -1  11   4      634.53      700.21     23.50 o 
   0  11   4        2.36        0.79      2.94 o 
   1  11   4       26.17       31.76      8.42 o 
   2  11   4      543.86      505.99     18.73 o 
   3  11   4      610.20      603.01     19.49 o 
   4  11   4      488.03      494.84     21.28 o 
   5  11   4      237.43      249.02     11.99 o 
   6  11   4       54.63       45.04     17.31 o 
   7  11   4       55.51       41.43     25.40 o 
  -5  12   4       21.88       18.02      8.84 o 
  -4  12   4       10.33       13.14      8.10 o 
  -3  12   4       23.10       21.99      8.33 o 
  -2  12   4      122.06      107.08     21.49 o 
  -1  12   4      310.82      286.43     13.85 o 
   0  12   4        7.83        9.70      4.19 o 
   1  12   4        5.13        6.68      3.44 o 
   2  12   4      284.66      321.34     13.52 o 
   3  12   4        4.27        6.81      3.40 o 
   4  12   4       56.60       68.05     13.89 o 
   5  12   4        0.06        3.77      4.08 o 
   6  12   4        4.87        6.32      4.65 o 
  -5  13   4        0.95        3.34      2.18 o 
  -4  13   4       57.11       37.86     19.46 o 
  -3  13   4       15.09       14.23      6.48 o 
  -2  13   4       41.75       41.20     15.99 o 
  -1  13   4      490.47      516.89     22.68 o 
   0  13   4       17.42       17.92      8.84 o 
   1  13   4        7.72       13.17      6.01 o 
   2  13   4       74.28       77.47     16.66 o 
   3  13   4      119.84       95.82     25.13 o 
   4  13   4        0.85        4.03      3.38 o 
   5  13   4      128.50      171.89     14.64 o 
   6  13   4        0.02        3.43      4.35 o 
  -4  14   4        4.87        4.15      1.80 o 
  -3  14   4      125.70      136.58     14.53 o 
  -2  14   4      114.32      144.70     13.73 o 
  -1  14   4       54.52       46.40     15.19 o 
   0  14   4      342.12      366.29     19.92 o 
   1  14   4        9.86        9.25      4.56 o 
   2  14   4        1.44        1.78      3.47 o 
   3  14   4      127.18      109.53     12.79 o 
   4  14   4        5.34        6.25      3.12 o 
   5  14   4       86.57       70.42     38.39 o 
  -4  15   4       29.51       19.00     19.17 o 
  -3  15   4        8.34        8.44      6.44 o 
  -2  15   4       15.41       12.85      9.17 o 
  -1  15   4        0.99        1.83      3.83 o 
   0  15   4        0.12        1.07      3.99 o 
   1  15   4       13.41       11.87      4.30 o 
   2  15   4        0.21        2.80      3.04 o 
   3  15   4      138.03      119.78     18.56 o 
   4  15   4        1.18        4.59      6.64 o 
  -2  16   4       17.34       14.28      8.42 o 
  -1  16   4        6.06        3.85      4.74 o 
   0  16   4       61.17       37.53     29.37 o 
   1  16   4        3.72        0.99      2.55 o 
   2  16   4       24.50       21.16     10.49 o 
   3  16   4        0.56        1.07      3.70 o 
  -1  17   4       56.02       33.49     22.89 o 
   0  17   4       26.62       12.98     14.79 o 
   1  17   4       31.34       24.72     13.19 o 
   2  17   4       13.81       11.57      6.08 o 
  -1 -15   5       53.20       36.83     24.02 o 
   0 -15   5       13.97       10.60      5.57 o 
   1 -15   5       39.93       34.24     21.41 o 
   2 -15   5        8.51        8.80      4.24 o 
  -3 -14   5        6.57       10.14      9.06 o 
  -2 -14   5       29.50       25.95     19.81 o 
  -1 -14   5        0.13        1.39      3.39 o 
   0 -14   5      101.81      101.47      9.45 o 
   1 -14   5        8.25        9.18      4.56 o 
   2 -14   5        0.15        2.09      2.80 o 
   3 -14   5       14.21       12.84      5.60 o 
  -4 -13   5        4.17        6.38      5.72 o 
  -3 -13   5        4.24        3.76      5.56 o 
  -2 -13   5        1.39        1.11      2.58 o 
  -1 -13   5       30.89       23.74      9.31 o 
   0 -13   5       47.73       44.56     12.93 o 
   1 -13   5       27.00       24.87     10.63 o 
   2 -13   5       69.93       53.68     16.93 o 
   3 -13   5        8.53        6.13      4.30 o 
   4 -13   5       19.19       15.38      8.66 o 
  -5 -12   5       41.30       25.60     20.46 o 
  -4 -12   5       83.61      103.64     13.52 o 
  -3 -12   5       33.26       14.75     10.75 o 
  -2 -12   5       19.48       26.19      9.34 o 
  -1 -12   5       53.59       60.47      8.98 o 
   0 -12   5       88.91       88.00     25.01 o 
   1 -12   5        1.20        2.11      3.03 o 
   2 -12   5       60.85       61.91     15.81 o 
   3 -12   5       15.45       17.82      9.32 o 
   4 -12   5       39.89       36.95     24.83 o 
   5 -12   5       17.89       12.41     13.71 o 
  -5 -11   5        6.85        3.62      4.43 o 
  -4 -11   5       14.20       13.53     10.49 o 
  -3 -11   5      135.60      125.39     13.25 o 
  -2 -11   5        5.38        3.67      2.61 o 
  -1 -11   5      102.82       80.23     11.22 o 
   0 -11   5       32.15       36.10     11.95 o 
   1 -11   5       80.53       87.90      9.47 o 
   2 -11   5       25.50       24.90      9.58 o 
   3 -11   5       72.92       52.43     19.83 o 
   4 -11   5        1.49        1.74      1.98 o 
   5 -11   5       28.68       26.94     21.72 o 
   6 -11   5       36.93       24.95     27.48 o 
  -6 -10   5       18.75       13.17      5.33 o 
  -5 -10   5       47.71       30.86     18.68 o 
  -4 -10   5       47.87       43.64     15.55 o 
  -3 -10   5        0.07        3.00      2.67 o 
  -2 -10   5      236.32      216.83     12.05 o 
  -1 -10   5       13.80       19.75      6.67 o 
   0 -10   5       14.83       14.99      6.15 o 
   1 -10   5      112.63      118.81     12.55 o 
   2 -10   5       21.73       21.61      7.12 o 
   3 -10   5        6.53        5.19      2.81 o 
   4 -10   5      113.62      105.71      8.99 o 
   5 -10   5       21.28       22.64     18.14 o 
   6 -10   5       30.91       21.80     17.35 o 
  -6  -9   5       61.43       43.12     24.43 o 
  -5  -9   5       53.81       45.12     17.86 o 
  -4  -9   5       24.75       25.22     10.02 o 
  -3  -9   5        1.23        2.49      1.98 o 
  -2  -9   5      113.05       98.48     11.78 o 
  -1  -9   5      352.27      345.08     11.23 o 
   0  -9   5        6.76        6.80      2.44 o 
   1  -9   5      624.97      637.22     20.59 o 
   2  -9   5       56.14       43.54     13.14 o 
   3  -9   5        1.83        4.17      3.98 o 
   4  -9   5       88.76       84.13     20.07 o 
   5  -9   5        2.16        1.28      2.66 o 
   6  -9   5        5.16        4.35      4.23 o 
   7  -9   5       31.16       28.29     25.87 o 
  -6  -8   5       17.10       11.30      9.53 o 
  -5  -8   5        3.29        3.82      5.04 o 
  -4  -8   5       25.34       27.88     11.04 o 
  -3  -8   5        4.63        6.58      2.55 o 
  -2  -8   5      345.34      346.98     13.15 o 
  -1  -8   5      514.95      539.50     17.87 o 
   0  -8   5       36.60       45.36      6.78 o 
   1  -8   5       40.77       43.45     14.20 o 
   2  -8   5      166.31      156.32      8.76 o 
   3  -8   5      286.50      287.31      9.92 o 
   4  -8   5        3.60        4.51      2.73 o 
   5  -8   5       74.35       85.95     11.65 o 
   6  -8   5       10.81       13.79      5.43 o 
   7  -8   5       22.55       19.22     13.90 o 
  -7  -7   5       11.61       17.11     13.62 o 
  -6  -7   5       63.44       38.85     20.65 o 
  -5  -7   5      227.40      241.75     29.72 o 
  -4  -7   5       81.19       79.55     24.67 o 
  -3  -7   5      183.42      153.66     11.46 o 
  -2  -7   5      455.66      435.37     20.75 o 
  -1  -7   5       10.08       13.81      4.15 o 
   0  -7   5      258.69      271.72     10.67 o 
   1  -7   5      171.13      185.26      9.48 o 
   2  -7   5      130.99      134.22     11.00 o 
   3  -7   5      112.09      116.51      7.38 o 
   4  -7   5       56.91       53.02      5.96 o 
   5  -7   5        0.15        2.89      3.32 o 
   6  -7   5        0.16        1.66      2.80 o 
   7  -7   5        8.60       12.23      8.24 o 
  -7  -6   5        0.87        3.39      3.55 o 
  -6  -6   5      358.59      400.95     51.28 o 
  -5  -6   5      336.61      374.87     24.15 o 
  -4  -6   5       10.28       13.67      7.74 o 
  -3  -6   5       38.18       31.32      4.05 o 
  -2  -6   5      613.28      599.34     13.26 o 
  -1  -6   5     1139.11     1111.09     41.46 o 
   0  -6   5      212.87      213.13      9.78 o 
   1  -6   5      168.91      162.91      7.36 o 
   2  -6   5        5.49       10.95      3.02 o 
   3  -6   5        0.50        0.68      1.34 o 
   4  -6   5       63.34       64.28      7.32 o 
   5  -6   5      102.05       93.76      7.01 o 
   6  -6   5       26.58       23.91     10.06 o 
   7  -6   5        7.38       11.38      7.34 o 
  -7  -5   5        9.29        5.37      6.56 o 
  -6  -5   5      122.26      141.77     36.25 o 
  -5  -5   5       24.89       19.28     10.34 o 
  -4  -5   5       65.03       70.62     25.13 o 
  -3  -5   5       46.45       38.68      3.24 o 
  -2  -5   5      124.78      113.50      5.15 o 
  -1  -5   5      471.40      524.76      9.90 o 
   0  -5   5      414.93      416.52     10.91 o 
   1  -5   5      612.09      598.39      9.86 o 
   2  -5   5       84.74       72.84      3.56 o 
   3  -5   5       11.31       10.44      2.79 o 
   4  -5   5      282.89      272.92      8.38 o 
   5  -5   5        0.38        2.13      2.95 o 
   6  -5   5        0.27        3.65      6.71 o 
   7  -5   5        2.06        3.79      3.82 o 
   8  -5   5       17.78       16.55     14.21 o 
  -7  -4   5       21.06       19.30      9.84 o 
  -6  -4   5       22.30       30.21     10.26 o 
  -5  -4   5       86.22       66.82     17.36 o 
  -4  -4   5      239.25      226.71     14.09 o 
  -3  -4   5        4.12        5.67      3.12 o 
  -2  -4   5     1198.02     1306.44     14.62 o 
  -1  -4   5      685.62      699.15     11.39 o 
   0  -4   5     1351.63     1403.67     18.14 o 
   1  -4   5     2806.13     2897.27     35.18 o 
   2  -4   5       86.12       77.79      3.04 o 
   3  -4   5      206.87      199.35      7.02 o 
   4  -4   5        0.13        1.32      1.12 o 
   5  -4   5        0.06        1.22      2.82 o 
   6  -4   5       32.82       37.11      9.29 o 
   7  -4   5      113.37      135.96     17.28 o 
   8  -4   5        7.13        4.30      3.85 o 
  -7  -3   5      136.26      162.90     25.08 o 
  -6  -3   5       44.05       38.84     15.38 o 
  -5  -3   5        1.70        2.05      3.37 o 
  -4  -3   5       86.79       97.36     19.76 o 
  -3  -3   5       97.27      102.76      7.42 o 
  -2  -3   5       67.02       72.54      2.57 o 
  -1  -3   5     2019.94     2073.67     20.65 o 
   0  -3   5      420.87      418.79      7.49 o 
   1  -3   5      433.40      466.61      6.22 o 
   2  -3   5     2929.29     2986.48     34.98 o 
   3  -3   5      100.88      105.75      4.58 o 
   4  -3   5      448.74      425.48     11.08 o 
   5  -3   5      138.25      147.77     10.34 o 
   6  -3   5      108.31      101.96      7.23 o 
   7  -3   5       41.31       33.46     11.35 o 
   8  -3   5       50.76       41.03     28.50 o 
  -8  -2   5       15.46       18.45     14.45 o 
  -7  -2   5       34.98       30.80     14.73 o 
  -6  -2   5       20.11       12.06      7.42 o 
  -5  -2   5      100.49      101.28     13.54 o 
  -4  -2   5       37.59       35.78     11.97 o 
  -3  -2   5      108.82       98.67      3.31 o 
  -2  -2   5       44.34       43.36      1.97 o 
  -1  -2   5      406.63      399.02      5.40 o 
   0  -2   5        0.15        0.55      0.94 o 
   1  -2   5      354.56      407.67      4.69 o 
   2  -2   5      130.00      126.77      4.29 o 
   3  -2   5       27.21       21.48      2.28 o 
   4  -2   5      140.47      124.37      5.52 o 
   5  -2   5      898.43      797.15     52.06 o 
   6  -2   5       48.74       41.98      7.72 o 
   7  -2   5        0.67        2.12      2.87 o 
   8  -2   5       22.31       18.81     11.29 o 
  -8  -1   5       12.94       12.24     12.41 o 
  -7  -1   5        1.70        3.94      4.51 o 
  -6  -1   5        5.11        2.88      3.20 o 
  -5  -1   5      578.63      581.37     34.66 o 
  -4  -1   5      125.25      122.21     10.65 o 
  -3  -1   5      175.86      151.73      5.12 o 
  -2  -1   5      159.04      158.51      5.12 o 
  -1  -1   5       39.27       33.41      1.96 o 
   0  -1   5      166.86      172.57      3.83 o 
   1  -1   5       70.02       61.35      1.74 o 
   2  -1   5     7043.67     7857.18    186.57 o 
   3  -1   5     1152.88     1184.69     16.24 o 
   4  -1   5       21.52       25.37      6.06 o 
   5  -1   5        0.95        1.86      3.11 o 
   6  -1   5       69.81       61.03      7.19 o 
   7  -1   5       39.01       29.51     11.87 o 
   8  -1   5      183.96      198.33     13.15 o 
  -8   0   5       84.07       71.27     20.11 o 
  -7   0   5       41.77       45.01     15.81 o 
  -6   0   5       87.53       83.41     12.70 o 
  -5   0   5        1.77        0.85      0.73 o 
  -4   0   5       27.27       19.90      3.35 o 
  -3   0   5       65.26       69.77      3.15 o 
  -2   0   5       87.60       90.19      3.26 o 
  -1   0   5        0.30        1.11      0.58 o 
   0   0   5      938.92      989.93     10.73 o 
   1   0   5      295.00      289.16      5.08 o 
   2   0   5      441.62      427.89      5.44 o 
   3   0   5      531.58      541.07      7.32 o 
   4   0   5        5.03        3.92      1.40 o 
   5   0   5      183.23      174.66      8.23 o 
   6   0   5      122.10      117.35     10.28 o 
   7   0   5        5.99        1.07      3.43 o 
   8   0   5        1.62        2.64      2.77 o 
  -8   1   5       74.70       73.32     10.54 o 
  -7   1   5       32.68       42.26     23.03 o 
  -6   1   5       87.46       84.41     14.27 o 
  -5   1   5       25.52       17.85      6.24 o 
  -4   1   5      503.85      473.02     14.30 o 
  -3   1   5        1.48        1.83      0.74 o 
  -2   1   5      972.12      991.17     10.37 o 
  -1   1   5        0.25        0.63      0.44 o 
   0   1   5     1452.82     1525.07     24.94 o 
   1   1   5     1370.05     1359.17      9.87 o 
   2   1   5       87.73      101.16      3.26 o 
   3   1   5      107.04      100.74      4.08 o 
   4   1   5      446.22      444.50      8.46 o 
   5   1   5       79.11       72.57      5.28 o 
   6   1   5     1671.73     1597.01     85.35 o 
   7   1   5       45.51       53.28     18.21 o 
   8   1   5        5.32        5.85      5.89 o 
  -8   2   5        1.61        2.24      4.02 o 
  -7   2   5      110.94      152.61     11.86 o 
  -6   2   5        4.30        3.08      3.59 o 
  -5   2   5       39.37       49.76     11.17 o 
  -4   2   5        5.42        3.90      1.38 o 
  -3   2   5        0.77        0.76      0.83 o 
  -2   2   5      366.50      384.73      8.51 o 
  -1   2   5      400.36      400.06      6.90 o 
   0   2   5        0.62        1.56      0.45 o 
   1   2   5      122.62      127.71      3.18 o 
   2   2   5     1008.98     1076.75     10.69 o 
   3   2   5      742.25      766.33     15.55 o 
   4   2   5      190.07      213.85      7.95 o 
   5   2   5       51.00       55.54      8.01 o 
   6   2   5      278.34      310.07     12.62 o 
   7   2   5      399.33      414.21     16.17 o 
   8   2   5       82.92       86.17     11.29 o 
  -8   3   5       17.29       17.64     12.69 o 
  -7   3   5        1.06        1.90      2.09 o 
  -6   3   5      134.86      127.85      6.84 o 
  -5   3   5        9.89       14.02      4.07 o 
  -4   3   5      126.21      132.48      7.91 o 
  -3   3   5        9.76        7.03      1.90 o 
  -2   3   5      189.04      214.80      5.36 o 
  -1   3   5       94.17       90.15      2.74 o 
   0   3   5       61.62       62.52      2.19 o 
   1   3   5      336.44      336.89      6.81 o 
   2   3   5     1051.08     1041.27      9.96 o 
   3   3   5        3.10       11.50      3.06 o 
   4   3   5      163.53      167.17      8.67 o 
   5   3   5       12.01       13.68      5.25 o 
   6   3   5        2.02        1.64      2.61 o 
   7   3   5      105.75      114.08      8.61 o 
   8   3   5        0.15        0.87      5.14 o 
  -7   4   5       18.97       14.82     11.84 o 
  -6   4   5       16.20       14.03      6.32 o 
  -5   4   5       48.97       49.09      7.06 o 
  -4   4   5       70.33       77.08      7.35 o 
  -3   4   5     1586.81     1628.53     42.05 o 
  -2   4   5       89.85       87.84      3.29 o 
  -1   4   5     1074.61     1107.24     17.03 o 
   0   4   5      198.66      186.22      5.14 o 
   1   4   5       46.21       42.47      2.14 o 
   2   4   5       77.56       66.52      3.08 o 
   3   4   5      210.45      184.41      6.37 o 
   4   4   5       51.67       55.69      4.47 o 
   5   4   5      193.68      194.93      9.92 o 
   6   4   5       49.60       63.09      9.38 o 
   7   4   5        0.23        0.78      2.68 o 
   8   4   5        7.03        6.41      4.49 o 
  -7   5   5       82.82       72.44     17.68 o 
  -6   5   5       39.84       42.75     12.48 o 
  -5   5   5      176.10      167.45      9.06 o 
  -4   5   5      128.32      124.65      7.16 o 
  -3   5   5       15.85       22.02      4.63 o 
  -2   5   5      356.71      349.52     10.46 o 
  -1   5   5       15.61       28.24      2.57 o 
   0   5   5     3725.41     3910.02     70.69 o 
   1   5   5     1113.84     1148.34     11.44 o 
   2   5   5      129.20      122.11      4.66 o 
   3   5   5        2.99        2.20      1.99 o 
   4   5   5      136.02      133.90      7.48 o 
   5   5   5       43.68       68.28      8.00 o 
   6   5   5        0.02        2.95      2.19 o 
   7   5   5       28.75       20.97     10.49 o 
   8   5   5      235.92      282.64     19.09 o 
  -7   6   5        0.64        1.98      2.51 o 
  -6   6   5        0.03        1.34      2.46 o 
  -5   6   5        5.20        9.86      4.15 o 
  -4   6   5      424.69      415.79     14.53 o 
  -3   6   5      302.54      273.60     10.08 o 
  -2   6   5        1.90        2.25      1.29 o 
  -1   6   5     2298.38     2265.51     48.79 o 
   0   6   5      552.76      607.27     20.96 o 
   1   6   5       28.50       23.76      5.94 o 
   2   6   5      136.62      145.25      6.56 o 
   3   6   5      238.26      268.27     11.02 o 
   4   6   5       25.41       25.09      5.99 o 
   5   6   5      156.14      186.27      9.93 o 
   6   6   5      133.10      137.69     10.75 o 
   7   6   5       61.61       46.41     19.32 o 
   8   6   5        0.01        3.74      6.29 o 
  -7   7   5        8.32        8.13      6.64 o 
  -6   7   5        2.45        2.10      3.52 o 
  -5   7   5      237.71      218.29     12.79 o 
  -4   7   5     1752.33     1838.69     37.52 o 
  -3   7   5      956.62      960.60     33.56 o 
  -2   7   5      609.04      568.52     13.40 o 
  -1   7   5      327.44      340.41     15.48 o 
   0   7   5        4.62       12.92      3.53 o 
   1   7   5       94.86      133.34      7.52 o 
   2   7   5      549.30      545.92     11.74 o 
   3   7   5      225.04      229.02     11.90 o 
   4   7   5       64.01       75.67     15.07 o 
   5   7   5       30.22       20.94      7.50 o 
   6   7   5      660.95      645.57     24.81 o 
   7   7   5       19.59       20.58     10.35 o 
   8   7   5       32.40       14.15      9.39 o 
  -7   8   5      125.48      153.64     11.85 o 
  -6   8   5        4.58        6.18      3.09 o 
  -5   8   5       72.83       79.34      8.16 o 
  -4   8   5      114.05      104.86     13.53 o 
  -3   8   5      529.76      503.08     16.92 o 
  -2   8   5       69.58       58.85      6.97 o 
  -1   8   5      633.02      636.90     45.43 o 
   0   8   5      367.44      437.90     26.05 o 
   1   8   5      282.24      269.95     11.70 o 
   2   8   5       41.98       46.66      6.76 o 
   3   8   5        5.54        7.89      2.23 o 
   4   8   5       89.93       94.69      8.26 o 
   5   8   5      364.19      356.77     13.35 o 
   6   8   5      396.29      383.95     15.63 o 
   7   8   5        6.91        7.62      7.06 o 
   8   8   5       15.83       18.50     13.22 o 
  -7   9   5        8.90        3.59     10.89 o 
  -6   9   5        0.31        1.52      2.60 o 
  -5   9   5       23.34       22.24      9.18 o 
  -4   9   5       86.91       90.68     13.47 o 
  -3   9   5     1353.32     1403.57     41.32 o 
  -2   9   5       27.62       32.61      9.85 o 
  -1   9   5       60.32       73.52      8.27 o 
   0   9   5      106.85       98.24      6.76 o 
   1   9   5      100.88       94.73      5.69 o 
   2   9   5      492.25      465.67     18.05 o 
   3   9   5      188.98      176.25      9.48 o 
   4   9   5        0.04        2.09      2.52 o 
   5   9   5       18.14       23.41      8.00 o 
   6   9   5       18.88       11.86      4.87 o 
   7   9   5       10.43        8.74      6.52 o 
  -6  10   5        3.66        2.05      3.11 o 
  -5  10   5        9.94       13.21      7.25 o 
  -4  10   5        0.29        2.72      2.83 o 
  -3  10   5      889.17      930.59     26.23 o 
  -2  10   5        2.00        4.54      2.76 o 
  -1  10   5      331.59      354.61     17.22 o 
   0  10   5       62.31       70.16     17.06 o 
   1  10   5      171.14      168.70     11.11 o 
   2  10   5      854.26      844.89     26.35 o 
   3  10   5      785.05      784.97     25.48 o 
   4  10   5        0.28        1.37      2.90 o 
   5  10   5      173.97      192.71      9.48 o 
   6  10   5        8.02       17.02      7.34 o 
   7  10   5       65.76       71.05     15.24 o 
  -6  11   5       61.21       65.60     13.33 o 
  -5  11   5        2.98        2.93      2.73 o 
  -4  11   5       15.48        8.59      5.10 o 
  -3  11   5       60.45       44.74     12.50 o 
  -2  11   5        4.99        5.50      2.61 o 
  -1  11   5      176.86      170.58      8.74 o 
   0  11   5      766.82      838.86     55.24 o 
   1  11   5      125.81      120.77     10.69 o 
   2  11   5       56.33       46.96     10.47 o 
   3  11   5        3.70        5.01      2.56 o 
   4  11   5       62.97       55.67     13.97 o 
   5  11   5       11.80       11.97      4.97 o 
   6  11   5       25.34       33.75     18.91 o 
   7  11   5       46.40       28.11     25.64 o 
  -5  12   5        0.01        1.25      2.88 o 
  -4  12   5        0.44        1.27      3.44 o 
  -3  12   5      246.30      257.02     12.93 o 
  -2  12   5        1.44        5.58      3.92 o 
  -1  12   5      128.65      135.47     11.78 o 
   0  12   5       13.68       13.46      4.87 o 
   1  12   5      142.34      156.96     29.14 o 
   2  12   5        0.63        4.12      3.19 o 
   3  12   5       63.62       53.68     13.58 o 
   4  12   5      387.35      367.13     15.77 o 
   5  12   5        3.84        2.27      3.14 o 
   6  12   5       27.87       21.49     17.50 o 
  -5  13   5        9.15        6.23      8.80 o 
  -4  13   5        5.16        4.42      3.62 o 
  -3  13   5        1.52        1.88      3.16 o 
  -2  13   5       28.48       29.30     13.41 o 
  -1  13   5       17.62       19.13      6.73 o 
   0  13   5      112.64      125.05      9.12 o 
   1  13   5       86.17       74.24     18.96 o 
   2  13   5       48.26       39.06     11.93 o 
   3  13   5       63.62       70.34     21.25 o 
   4  13   5       61.60       51.71     15.56 o 
   5  13   5       34.92       23.69     11.24 o 
   6  13   5        2.89        2.91      4.49 o 
  -4  14   5       18.95       11.37      9.18 o 
  -3  14   5       23.70       16.62     10.31 o 
  -2  14   5       16.79       12.53      6.93 o 
  -1  14   5        3.44        3.12      2.92 o 
   0  14   5        2.67        5.89      4.26 o 
   1  14   5       48.85       38.48     18.15 o 
   2  14   5       53.65       45.51     15.18 o 
   3  14   5       52.44       44.71     18.09 o 
   4  14   5       78.66       67.73      9.67 o 
   5  14   5      192.30      187.50     19.65 o 
  -3  15   5        1.52        1.85      3.28 o 
  -2  15   5        1.82        2.71      3.95 o 
  -1  15   5        5.04        4.27      3.31 o 
   0  15   5        1.54        1.56      2.89 o 
   1  15   5       47.51       35.96     15.97 o 
   2  15   5       79.76       79.86     16.07 o 
   3  15   5       20.93       10.94      8.94 o 
   4  15   5        2.20        3.35      2.79 o 
  -2  16   5       17.16       10.40      7.15 o 
  -1  16   5      129.38      131.35     11.11 o 
   0  16   5       27.63       23.40     14.87 o 
   1  16   5       54.88       43.99     17.81 o 
   2  16   5        9.17       10.36      6.16 o 
   3  16   5      128.78      133.20     10.09 o 
  -1  17   5        4.05        0.82      3.93 o 
   0  17   5        4.13        4.07      3.36 o 
   1  17   5        1.09        2.64      4.09 o 
   2  17   5       10.47        2.48      2.89 o 
   0 -15   6      100.96       95.52     10.24 o 
  -2 -14   6        7.19        2.13      6.63 o 
  -1 -14   6       65.07       63.90     10.52 o 
   0 -14   6        0.59        0.84      2.78 o 
   1 -14   6        0.57        2.43      3.76 o 
   2 -14   6        6.04        5.11      5.10 o 
   3 -14   6       55.86       43.68     31.90 o 
  -3 -13   6       68.15       67.28     16.43 o 
  -2 -13   6        0.90        4.53      5.41 o 
  -1 -13   6       20.14       23.72     10.12 o 
   0 -13   6       36.28       31.83     16.42 o 
   1 -13   6      166.01      162.35     10.10 o 
   2 -13   6        8.00        5.42      4.56 o 
   3 -13   6       18.19       16.42     10.53 o 
   4 -13   6        0.22        4.54      6.00 o 
  -4 -12   6        3.46        7.09      4.64 o 
  -3 -12   6        5.46        4.53      4.81 o 
  -2 -12   6        8.23        7.86      3.89 o 
  -1 -12   6       77.58       67.52     17.91 o 
   0 -12   6        1.29        4.97      3.91 o 
   1 -12   6        8.87        9.82      5.15 o 
   2 -12   6       23.16       19.36      8.55 o 
   3 -12   6        6.92        5.22      3.54 o 
   4 -12   6        5.60        6.44      6.94 o 
   5 -12   6        1.56        3.78      7.34 o 
  -5 -11   6        0.61        4.72      8.97 o 
  -4 -11   6        9.96       10.58      8.05 o 
  -3 -11   6       43.27       38.60     21.48 o 
  -2 -11   6       20.98       18.19      7.18 o 
  -1 -11   6      598.47      591.19     21.75 o 
   0 -11   6      108.70       98.08     10.63 o 
   1 -11   6       28.65       32.90     11.84 o 
   2 -11   6        5.89        5.93      3.10 o 
   3 -11   6       39.63       35.73     18.07 o 
   4 -11   6        0.49        1.22      5.51 o 
   5 -11   6      164.34      168.91     17.41 o 
  -5 -10   6       37.31       27.24     17.50 o 
  -4 -10   6       79.63       72.70     35.55 o 
  -3 -10   6        0.81        3.32      4.30 o 
  -2 -10   6       27.39       28.19     10.97 o 
  -1 -10   6      183.66      167.09     15.68 o 
   0 -10   6       67.43       91.69     11.10 o 
   1 -10   6       41.31       40.19     12.13 o 
   2 -10   6       60.28       65.14     10.52 o 
   3 -10   6       39.24       34.27     12.82 o 
   4 -10   6        0.18        2.07      1.51 o 
   5 -10   6      137.29      160.31     14.68 o 
   6 -10   6       13.21       13.57      9.71 o 
  -6  -9   6       67.15       43.32     28.95 o 
  -5  -9   6      133.35      147.41     12.33 o 
  -4  -9   6       68.93       66.35     15.71 o 
  -3  -9   6       17.25       12.16      7.02 o 
  -2  -9   6      823.78      797.46     23.31 o 
  -1  -9   6       91.56       76.10      9.56 o 
   0  -9   6      647.47      668.78     25.26 o 
   1  -9   6      164.92      161.47      9.77 o 
   2  -9   6       12.24       17.26      6.60 o 
   3  -9   6       34.27       36.87     14.79 o 
   4  -9   6      145.87      135.26     10.30 o 
   5  -9   6       26.46       12.14      9.66 o 
   6  -9   6        1.19        2.91      5.26 o 
  -6  -8   6       47.29       25.11     19.08 o 
  -5  -8   6       20.56       24.01     10.71 o 
  -4  -8   6      136.10      139.78     34.45 o 
  -3  -8   6       30.98       26.21      3.68 o 
  -2  -8   6       97.48      111.72      7.06 o 
  -1  -8   6      408.13      403.85     17.30 o 
   0  -8   6       95.47      113.35     11.72 o 
   1  -8   6      231.70      224.09     12.60 o 
   2  -8   6      466.76      497.24     22.19 o 
   3  -8   6      373.83      351.80     14.18 o 
   4  -8   6       37.09       38.69     13.78 o 
   5  -8   6        3.52        6.01      5.04 o 
   6  -8   6        0.79        4.53      4.58 o 
   7  -8   6        0.01        2.60      2.95 o 
  -6  -7   6       43.73       45.64     24.10 o 
  -5  -7   6      316.88      372.29     20.86 o 
  -4  -7   6       58.97       51.37     16.62 o 
  -3  -7   6       27.00       25.20      3.39 o 
  -2  -7   6      155.53      167.89     10.52 o 
  -1  -7   6     1666.46     1757.29     42.79 o 
   0  -7   6        1.26        2.39      2.67 o 
   1  -7   6        1.81        2.01      2.00 o 
   2  -7   6       36.00       29.08      8.74 o 
   3  -7   6       61.18       55.21     11.62 o 
   4  -7   6       33.40       30.40     10.63 o 
   5  -7   6      303.31      300.66     14.41 o 
   6  -7   6       13.42       14.73     14.47 o 
   7  -7   6       23.12       18.87     18.66 o 
  -7  -6   6       27.56       28.17     15.34 o 
  -6  -6   6        6.50       10.53      6.75 o 
  -5  -6   6       54.76       52.63     24.44 o 
  -4  -6   6       31.23       42.33     17.90 o 
  -3  -6   6       12.40        9.45      2.82 o 
  -2  -6   6      144.06      143.51      7.74 o 
  -1  -6   6      203.63      206.68      9.99 o 
   0  -6   6      396.79      418.09     13.08 o 
   1  -6   6       44.41       38.27      5.75 o 
   2  -6   6      268.50      260.37     10.94 o 
   3  -6   6       63.37       57.74      5.13 o 
   4  -6   6      242.04      239.65      9.54 o 
   5  -6   6      114.28      116.31      6.32 o 
   6  -6   6        5.74        7.43      5.20 o 
   7  -6   6        6.50        8.88      5.12 o 
  -7  -5   6      149.40      164.09     19.00 o 
  -6  -5   6        0.16        2.15      4.02 o 
  -5  -5   6       41.46       42.36     29.35 o 
  -4  -5   6        0.17        5.41      4.23 o 
  -3  -5   6       95.38       87.96     10.40 o 
  -2  -5   6       17.36       16.89      4.14 o 
  -1  -5   6       55.04       46.38      4.25 o 
   0  -5   6     2190.41     2419.32     68.99 o 
   1  -5   6     1050.73     1006.56     23.17 o 
   2  -5   6       28.13       35.35      4.07 o 
   3  -5   6      204.20      199.97      8.83 o 
   4  -5   6       64.27       61.76      3.92 o 
   5  -5   6      210.72      231.01      9.94 o 
   6  -5   6        0.00        6.74     17.83 o 
   7  -5   6        4.13        3.24      4.80 o 
   8  -5   6       44.80       45.11     10.17 o 
  -7  -4   6        2.58        2.26      4.91 o 
  -6  -4   6      146.76      133.52     41.52 o 
  -5  -4   6        2.59        4.74      3.74 o 
  -4  -4   6       55.30       59.45     16.60 o 
  -3  -4   6       61.05       51.10     10.36 o 
  -2  -4   6      147.84      167.63      6.90 o 
  -1  -4   6       13.95       19.70      4.86 o 
   0  -4   6     2888.67     2836.10     68.72 o 
   1  -4   6      368.16      357.65      9.12 o 
   2  -4   6      278.09      262.49      8.24 o 
   3  -4   6      148.38      143.49      6.04 o 
   4  -4   6       99.11       86.91      5.58 o 
   5  -4   6      350.68      369.65     15.82 o 
   6  -4   6       12.64       13.77      7.83 o 
   7  -4   6       10.29        9.45      8.44 o 
   8  -4   6        2.06        1.62      3.86 o 
  -7  -3   6       40.02       34.40     15.95 o 
  -6  -3   6       23.72       19.02     10.67 o 
  -5  -3   6       41.76       50.39     16.63 o 
  -4  -3   6     1597.91     1697.10     53.74 o 
  -3  -3   6      842.84      703.80     85.68 o 
  -2  -3   6       41.05       45.97      3.73 o 
  -1  -3   6        1.72        2.93      0.89 o 
   0  -3   6       46.86       49.35      2.43 o 
   1  -3   6       46.71       51.33      2.25 o 
   2  -3   6      243.34      247.89      6.51 o 
   3  -3   6      974.21      961.65     17.60 o 
   4  -3   6      168.64      170.39      8.87 o 
   5  -3   6      341.88      325.35     13.26 o 
   6  -3   6       88.68       75.89      6.93 o 
   7  -3   6       66.74       75.57     11.92 o 
   8  -3   6        5.09        7.50      4.68 o 
  -7  -2   6        0.61        2.59      4.20 o 
  -6  -2   6       50.39       56.28     19.50 o 
  -5  -2   6      125.20      144.93     21.92 o 
  -4  -2   6      857.96      905.65     40.15 o 
  -3  -2   6      343.71      358.54      8.41 o 
  -2  -2   6     1929.38     2055.54     17.86 o 
  -1  -2   6       94.15       83.82      2.96 o 
   0  -2   6      387.69      372.92      5.54 o 
   1  -2   6      349.37      359.11      5.97 o 
   2  -2   6     1198.67     1293.56     29.95 o 
   3  -2   6      582.50      559.66     13.79 o 
   4  -2   6       63.43       63.14      4.19 o 
   5  -2   6        6.32        3.52      1.97 o 
   6  -2   6      608.14      664.07     31.92 o 
   7  -2   6       67.04       66.42     10.78 o 
   8  -2   6       41.03       45.43     11.08 o 
  -7  -1   6       33.44       42.51     18.44 o 
  -6  -1   6       15.04       15.05      7.98 o 
  -5  -1   6       35.81       42.11     12.18 o 
  -4  -1   6      318.22      323.98      9.83 o 
  -3  -1   6        6.46        3.44      0.88 o 
  -2  -1   6      120.39      149.18      4.86 o 
  -1  -1   6      308.48      314.18      4.78 o 
   0  -1   6        1.90        2.89      0.85 o 
   1  -1   6      924.28      966.50     12.38 o 
   2  -1   6      622.78      639.67     13.16 o 
   3  -1   6       98.55       99.48      2.87 o 
   4  -1   6       29.95       33.52      2.92 o 
   5  -1   6      654.61      630.15     20.82 o 
   6  -1   6      334.29      343.09     13.30 o 
   7  -1   6        7.29        6.14      4.56 o 
   8  -1   6        0.39        1.89      4.53 o 
  -7   0   6        0.64        4.21      3.64 o 
  -6   0   6      398.69      420.50     18.43 o 
  -5   0   6       95.24       78.69     18.21 o 
  -4   0   6      116.74      100.85      5.62 o 
  -3   0   6      101.69       95.83      3.46 o 
  -2   0   6      378.27      398.79      8.50 o 
  -1   0   6     2417.41     2633.21     38.82 o 
   0   0   6      282.25      288.14      4.68 o 
   1   0   6       71.47       66.47      2.45 o 
   2   0   6      157.31      119.15      6.13 o 
   3   0   6       63.96       63.68      2.55 o 
   4   0   6      187.01      185.35      7.82 o 
   5   0   6      507.29      498.27     18.04 o 
   6   0   6       79.13       84.34      8.33 o 
   7   0   6        3.99        8.24      4.10 o 
   8   0   6       53.15       42.43     23.48 o 
  -7   1   6       83.32       94.46      9.21 o 
  -6   1   6      108.74      102.73     22.82 o 
  -5   1   6        0.79        3.12      1.69 o 
  -4   1   6       77.13       75.62      3.61 o 
  -3   1   6      101.75      100.92      3.73 o 
  -2   1   6       35.66       35.64      1.97 o 
  -1   1   6      422.95      410.84      7.16 o 
   0   1   6      183.59      168.83      4.47 o 
   1   1   6      579.78      549.73      8.70 o 
   2   1   6       22.62       22.30      2.06 o 
   3   1   6       69.36       83.19      3.39 o 
   4   1   6       31.87       24.28      7.71 o 
   5   1   6        6.14        6.20      3.56 o 
   6   1   6       81.41       80.21      6.96 o 
   7   1   6       38.20       35.85     13.81 o 
   8   1   6       13.60       11.58      7.75 o 
  -7   2   6       18.69       14.76      7.54 o 
  -6   2   6       18.23       24.97     12.55 o 
  -5   2   6       82.38       83.77     26.12 o 
  -4   2   6      422.37      383.50     27.11 o 
  -3   2   6      101.23       94.08      3.82 o 
  -2   2   6      895.78      901.26     11.10 o 
  -1   2   6      132.87      142.21      5.46 o 
   0   2   6      614.26      574.06     14.03 o 
   1   2   6        5.26        4.16      0.98 o 
   2   2   6     2030.89     2103.03     16.69 o 
   3   2   6       46.46       38.55      3.39 o 
   4   2   6      497.37      511.62     11.74 o 
   5   2   6      117.74      107.22      8.59 o 
   6   2   6       61.95       77.51     18.62 o 
   7   2   6       18.17       17.11      8.42 o 
   8   2   6        1.47        1.84      3.32 o 
  -7   3   6       23.47       25.70     17.35 o 
  -6   3   6       17.93       23.36     10.43 o 
  -5   3   6      158.19      148.93      7.58 o 
  -4   3   6      151.17      151.81      7.09 o 
  -3   3   6      260.45      238.11      8.73 o 
  -2   3   6      945.21      964.27     18.83 o 
  -1   3   6     1460.00     1487.99     21.24 o 
   0   3   6     4162.49     4694.19     78.02 o 
   1   3   6        5.29        4.22      1.27 o 
   2   3   6     1231.68     1238.93     15.02 o 
   3   3   6      928.13     1014.80     13.13 o 
   4   3   6      256.35      253.69      8.61 o 
   5   3   6      108.79      106.81      9.67 o 
   6   3   6       99.57       94.57      7.87 o 
   7   3   6       20.94       19.31      8.98 o 
   8   3   6        7.52        6.35      5.28 o 
  -7   4   6       21.14       13.54      7.79 o 
  -6   4   6       47.71       48.34      6.80 o 
  -5   4   6       29.69       27.39      8.78 o 
  -4   4   6      612.51      585.77     17.48 o 
  -3   4   6       74.19       68.20      3.44 o 
  -2   4   6      103.05       86.59      3.50 o 
  -1   4   6      855.81      869.62     55.47 o 
   0   4   6     2010.02     2031.21     51.57 o 
   1   4   6      234.71      240.68      5.77 o 
   2   4   6      299.97      261.00      6.66 o 
   3   4   6      235.17      215.64      8.45 o 
   4   4   6      254.45      281.35      9.74 o 
   5   4   6       22.17       47.92     13.72 o 
   6   4   6       21.84       25.12      8.89 o 
   7   4   6       40.29       34.09     11.86 o 
   8   4   6       74.92       46.36     28.78 o 
  -7   5   6       46.93       37.39     12.58 o 
  -6   5   6        0.65        4.85      3.58 o 
  -5   5   6       30.40       16.48      7.63 o 
  -4   5   6        2.61        3.63      2.85 o 
  -3   5   6      299.33      318.80      8.55 o 
  -2   5   6      188.45      166.28      5.80 o 
  -1   5   6        2.33        2.74      0.89 o 
   0   5   6       94.83       85.06      3.47 o 
   1   5   6       48.65       61.43      2.87 o 
   2   5   6      486.74      486.46     12.42 o 
   3   5   6      490.39      533.47     11.65 o 
   4   5   6       25.61       39.86      9.47 o 
   5   5   6      155.12      168.42     10.76 o 
   6   5   6       73.79       73.61      8.09 o 
   7   5   6       25.93       24.91     11.73 o 
   8   5   6       71.38       89.47     13.11 o 
  -7   6   6        0.14       -0.99      7.81 o 
  -6   6   6       48.11       32.66     10.92 o 
  -5   6   6      173.49      144.48      9.56 o 
  -4   6   6     1203.38     1179.95     35.21 o 
  -3   6   6        0.44        2.15      1.52 o 
  -2   6   6       69.56       60.11      3.93 o 
  -1   6   6      290.07      282.62      8.85 o 
   0   6   6      131.57      137.08      5.36 o 
   1   6   6       87.05       87.33      3.75 o 
   2   6   6      527.88      525.33     11.10 o 
   3   6   6      144.69      168.10      9.01 o 
   4   6   6        0.25        2.06      1.75 o 
   5   6   6       69.64       66.93     15.14 o 
   6   6   6      190.28      184.41     10.40 o 
   7   6   6      100.60      142.90     13.90 o 
   8   6   6       17.36       14.12     15.71 o 
  -7   7   6       40.26       33.95     45.52 o 
  -6   7   6        3.01        1.10      1.71 o 
  -5   7   6       56.32       47.90     11.31 o 
  -4   7   6      323.72      320.72     13.41 o 
  -3   7   6       14.75       16.55      5.00 o 
  -2   7   6        6.17        8.53      3.02 o 
  -1   7   6      908.26      906.09     18.75 o 
   0   7   6      179.22      171.22      6.48 o 
   1   7   6      299.89      302.83     10.36 o 
   2   7   6       98.13       91.17      5.19 o 
   3   7   6       50.86       49.45     10.42 o 
   4   7   6      111.49      127.04      8.63 o 
   5   7   6      149.78      132.60      7.33 o 
   6   7   6      361.19      377.61     18.78 o 
   7   7   6       42.56       19.74      9.68 o 
   8   7   6        1.09        0.67      4.21 o 
  -7   8   6       24.78       21.14     28.04 o 
  -6   8   6        6.35        8.92      5.70 o 
  -5   8   6        0.14        1.90      2.18 o 
  -4   8   6       36.43       29.08      9.22 o 
  -3   8   6       31.71       31.62      7.86 o 
  -2   8   6      271.70      267.10     11.65 o 
  -1   8   6      139.23      126.63      6.72 o 
   0   8   6      401.31      376.20     16.38 o 
   1   8   6       55.64       64.01      6.84 o 
   2   8   6      913.43      919.94     22.46 o 
   3   8   6      786.84      802.98     22.95 o 
   4   8   6       78.56       86.90     16.68 o 
   5   8   6      162.17      153.28      9.17 o 
   6   8   6        1.03        4.94      3.29 o 
   7   8   6       80.94       83.19     12.59 o 
   8   8   6        1.62        1.06      6.74 o 
  -6   9   6        7.05        8.48      7.82 o 
  -5   9   6        2.57        1.53      2.24 o 
  -4   9   6       22.00       26.53      8.88 o 
  -3   9   6      181.70      182.64      8.63 o 
  -2   9   6      189.43      185.83      9.04 o 
  -1   9   6       49.94       58.96     12.54 o 
   0   9   6       42.13       42.00     10.76 o 
   1   9   6      258.43      243.55     12.63 o 
   2   9   6      912.88      929.71     31.04 o 
   3   9   6       56.09       55.58     10.01 o 
   4   9   6      529.20      516.91     18.60 o 
   5   9   6       11.61       11.75      5.84 o 
   6   9   6        9.08        8.99      4.34 o 
   7   9   6       12.49        6.41      4.83 o 
  -6  10   6       91.55      122.54     15.00 o 
  -5  10   6       17.29       13.43      8.33 o 
  -4  10   6        5.87        5.40      3.89 o 
  -3  10   6       15.16       16.41      6.38 o 
  -2  10   6       37.10       33.07      9.82 o 
  -1  10   6       14.39       21.43     15.05 o 
   0  10   6      456.99      464.48     18.38 o 
   1  10   6      245.31      234.56     11.05 o 
   2  10   6      292.73      283.60     12.31 o 
   3  10   6      397.53      392.39     16.38 o 
   4  10   6        0.31        2.01      2.79 o 
   5  10   6       49.47       46.92     12.76 o 
   6  10   6       29.68       26.73     11.86 o 
   7  10   6        0.09        2.42      3.93 o 
  -6  11   6      103.84      125.55     11.60 o 
  -5  11   6      147.31      169.20     10.78 o 
  -4  11   6       13.11        8.19      4.91 o 
  -3  11   6      221.70      222.88     11.99 o 
  -2  11   6      101.01      110.82     13.76 o 
  -1  11   6        0.23        1.37      3.30 o 
   0  11   6      204.98      211.73     11.64 o 
   1  11   6        5.42        8.38      3.13 o 
   2  11   6       74.77       67.93     14.83 o 
   3  11   6     1872.18     1878.50     43.87 o 
   4  11   6       98.35       92.45     11.07 o 
   5  11   6        1.92        2.87      3.01 o 
   6  11   6       83.79       84.75     13.13 o 
   7  11   6        0.10        2.65     10.05 o 
  -5  12   6       52.30       46.65     30.32 o 
  -4  12   6       10.34        8.46      5.10 o 
  -3  12   6      266.98      255.84     12.84 o 
  -2  12   6      107.87       97.09     11.31 o 
  -1  12   6       43.93       30.63     10.07 o 
   0  12   6        0.10        1.71      3.16 o 
   1  12   6      388.74      382.67     17.54 o 
   2  12   6       55.72       48.66     15.18 o 
   3  12   6      282.17      250.24     13.78 o 
   4  12   6        1.28        2.58      2.80 o 
   5  12   6        2.84        2.19      2.55 o 
   6  12   6        4.62        5.29      6.91 o 
  -5  13   6       17.95       13.92     13.22 o 
  -4  13   6       70.79       77.50     11.57 o 
  -3  13   6       11.85        9.50      6.01 o 
  -2  13   6        4.96        4.44      2.54 o 
  -1  13   6      275.21      273.51     16.60 o 
   0  13   6       36.91       35.32     10.57 o 
   1  13   6       27.53       29.46      8.61 o 
   2  13   6        1.17        1.14      3.18 o 
   3  13   6        5.01        7.77      5.14 o 
   4  13   6       39.09       36.57     16.49 o 
   5  13   6        4.88        6.44      3.34 o 
   6  13   6       65.39       66.89     18.09 o 
  -4  14   6        0.02        0.09      5.46 o 
  -3  14   6       49.72       50.69     11.84 o 
  -2  14   6        1.71        3.46      4.39 o 
  -1  14   6       50.33       39.24     14.17 o 
   0  14   6        0.53        2.74      2.73 o 
   1  14   6        9.61        9.10      4.82 o 
   2  14   6       30.11       23.48      9.26 o 
   3  14   6      175.67      200.82     13.85 o 
   4  14   6        7.48        8.59      6.54 o 
   5  14   6       87.46       48.46     37.22 o 
  -3  15   6       15.09        7.59      8.50 o 
  -2  15   6        0.94        2.04      3.31 o 
  -1  15   6       66.62       65.74     10.56 o 
   0  15   6       98.22      102.60     14.16 o 
   1  15   6        7.53        9.76      5.51 o 
   2  15   6       11.65       11.20      5.58 o 
   3  15   6        0.66        2.00      3.14 o 
   4  15   6      105.95      102.55     14.73 o 
  -2  16   6        0.01        2.75      3.61 o 
  -1  16   6       59.02       39.57     22.36 o 
   0  16   6        6.45        8.17      6.34 o 
   1  16   6       40.50       28.10     13.40 o 
   2  16   6       45.47       29.37     17.73 o 
   3  16   6        0.15        2.14      2.00 o 
   0  17   6      152.12      192.20     13.00 o 
   1  17   6        2.66        4.16      3.39 o 
  -1 -14   7        0.27        0.48      2.65 o 
   0 -14   7        1.85        2.94      3.50 o 
   1 -14   7      162.67      180.44     15.39 o 
   2 -14   7      132.66      141.09     14.11 o 
  -3 -13   7        3.78        5.18      9.35 o 
  -2 -13   7       12.62        8.48      6.77 o 
  -1 -13   7        4.03        4.59      2.92 o 
   0 -13   7       37.22       33.04     16.97 o 
   1 -13   7        0.18        1.58      3.43 o 
   2 -13   7        0.39        2.90      5.27 o 
   3 -13   7        0.42        2.46      4.10 o 
  -4 -12   7        0.08        1.36      3.86 o 
  -3 -12   7        0.82        2.83      4.59 o 
  -2 -12   7      104.13       89.57     13.71 o 
  -1 -12   7       70.25       67.66      8.12 o 
   0 -12   7       11.25        7.56      4.34 o 
   1 -12   7      122.34      128.59      9.87 o 
   2 -12   7        3.19        3.26      3.26 o 
   3 -12   7        5.54        4.32      6.07 o 
   4 -12   7        0.83        6.44      5.88 o 
  -4 -11   7       45.66       37.00     25.00 o 
  -3 -11   7        1.31        1.97      3.46 o 
  -2 -11   7      144.75      145.26     10.86 o 
  -1 -11   7        1.11        1.70      2.92 o 
   0 -11   7        0.06       -0.01      3.71 o 
   1 -11   7        5.98        7.34      3.26 o 
   2 -11   7      110.43      104.69      9.90 o 
   3 -11   7      124.26      139.08     25.02 o 
   4 -11   7        0.07        3.34      5.04 o 
   5 -11   7       28.70       22.69     16.61 o 
  -5 -10   7      233.88      252.84     18.98 o 
  -4 -10   7       10.61        4.20      3.54 o 
  -3 -10   7       52.74       63.14     19.33 o 
  -2 -10   7       24.78       21.45      8.21 o 
  -1 -10   7      612.43      616.03     23.75 o 
   0 -10   7       27.91       25.43      9.19 o 
   1 -10   7       10.27        9.84      3.47 o 
   2 -10   7       44.13       39.48     15.22 o 
   3 -10   7       14.22       13.91      7.73 o 
   4 -10   7        9.78       11.48      8.75 o 
   5 -10   7      199.96      221.51     17.28 o 
   6 -10   7       15.69       16.94     10.42 o 
  -5  -9   7       23.16       21.30     10.18 o 
  -4  -9   7       48.26       48.23     20.22 o 
  -3  -9   7       83.59       62.56     26.19 o 
  -2  -9   7        0.12        2.48      2.97 o 
  -1  -9   7      245.48      264.27     12.45 o 
   0  -9   7       93.97       80.82     16.28 o 
   1  -9   7        8.62       10.22      3.77 o 
   2  -9   7       51.18       49.31     14.34 o 
   3  -9   7       52.53       47.57     15.14 o 
   4  -9   7       15.83        9.22      5.72 o 
   5  -9   7      109.42       97.47     12.14 o 
   6  -9   7       28.02       18.98     12.77 o 
  -6  -8   7        0.17        0.83      3.61 o 
  -5  -8   7       45.19       62.17     14.18 o 
  -4  -8   7       18.78        8.37      5.38 o 
  -3  -8   7        0.20        1.55      4.02 o 
  -2  -8   7      290.96      275.59     10.96 o 
  -1  -8   7      281.70      298.67     12.63 o 
   0  -8   7      137.01      157.14     10.98 o 
   1  -8   7       65.77       61.42     16.93 o 
   2  -8   7        2.27        4.27      3.21 o 
   3  -8   7      159.69      163.70      8.13 o 
   4  -8   7        4.66        3.60      5.46 o 
   5  -8   7        1.05        4.02      5.61 o 
   6  -8   7       84.57       75.68     39.53 o 
   7  -8   7       20.77       18.67     17.05 o 
  -6  -7   7        1.91        3.85      4.76 o 
  -5  -7   7       44.04       39.30     22.14 o 
  -4  -7   7      252.40      245.67     15.82 o 
  -3  -7   7       47.81       49.03      6.13 o 
  -2  -7   7       73.06       74.11     12.60 o 
  -1  -7   7       81.30       74.41      6.08 o 
   0  -7   7      517.79      509.25     18.67 o 
   1  -7   7       25.70       28.84      7.98 o 
   2  -7   7      417.63      385.90     21.50 o 
   3  -7   7        1.10        2.22      1.80 o 
   4  -7   7       51.28       49.40      7.39 o 
   5  -7   7        6.43        9.21      6.36 o 
   6  -7   7        0.65        3.42      6.40 o 
   7  -7   7       36.27       37.10     27.92 o 
  -6  -6   7       14.68        8.08      7.25 o 
  -5  -6   7        1.53        5.94      7.20 o 
  -4  -6   7       53.71       55.47     18.78 o 
  -3  -6   7      292.08      272.20      7.85 o 
  -2  -6   7        4.88        2.08      1.07 o 
  -1  -6   7       10.67       15.81      4.85 o 
   0  -6   7      174.77      163.03      9.36 o 
   1  -6   7        8.55        8.62      2.90 o 
   2  -6   7      113.51      115.19      4.65 o 
   3  -6   7      326.92      302.16      9.64 o 
   4  -6   7      177.99      161.97      7.97 o 
   5  -6   7       66.91       72.14     29.11 o 
   6  -6   7        9.80       13.53      7.45 o 
   7  -6   7       22.56       27.86     14.02 o 
  -7  -5   7        0.85        2.48      3.03 o 
  -6  -5   7      258.76      304.03     15.80 o 
  -5  -5   7       75.15       80.53     11.62 o 
  -4  -5   7        0.72        1.10      4.23 o 
  -3  -5   7      113.69      102.01      5.31 o 
  -2  -5   7      457.37      444.96     19.78 o 
  -1  -5   7       33.52       37.90     10.36 o 
   0  -5   7       91.32       94.02      5.27 o 
   1  -5   7        1.05        2.13      0.94 o 
   2  -5   7       21.16       20.85      3.13 o 
   3  -5   7       25.50       27.57      5.27 o 
   4  -5   7      192.75      180.06      9.15 o 
   5  -5   7      177.95      185.25     13.09 o 
   6  -5   7        6.84        5.67      3.54 o 
   7  -5   7        0.22        1.60      4.23 o 
  -7  -4   7       75.62       79.11     11.35 o 
  -6  -4   7        0.06        1.41      4.55 o 
  -5  -4   7        2.54        2.76      2.72 o 
  -4  -4   7      270.29      266.40     21.98 o 
  -3  -4   7      507.12      467.47     18.48 o 
  -2  -4   7        0.02        0.25      1.30 o 
  -1  -4   7      239.82      226.85      8.42 o 
   0  -4   7      858.98      872.70     24.64 o 
   1  -4   7        4.66        5.64      1.76 o 
   2  -4   7      156.51      138.92      5.50 o 
   3  -4   7       49.80       45.71      2.52 o 
   4  -4   7       89.93       91.41      4.36 o 
   5  -4   7        7.37        7.53      3.21 o 
   6  -4   7        4.87        5.08      3.05 o 
   7  -4   7      101.50      103.31     11.49 o 
   8  -4   7        5.85        7.34      7.85 o 
  -7  -3   7        2.04        3.70      3.59 o 
  -6  -3   7      249.96      243.51     16.49 o 
  -5  -3   7      205.81      232.19     17.57 o 
  -4  -3   7       46.87       52.07     10.74 o 
  -3  -3   7      673.49      688.25     19.23 o 
  -2  -3   7        0.20        1.13      1.04 o 
  -1  -3   7      840.91      864.74     14.15 o 
   0  -3   7       20.66       21.63      3.44 o 
   1  -3   7       42.55       37.60      3.01 o 
   2  -3   7        0.17        0.57      0.67 o 
   3  -3   7      372.69      395.00     16.76 o 
   4  -3   7       77.18       72.73      6.29 o 
   5  -3   7      178.16      170.47      7.22 o 
   6  -3   7      352.74      382.66     22.65 o 
   7  -3   7       56.70       68.78     11.76 o 
   8  -3   7        0.05        1.74      2.79 o 
  -7  -2   7       43.73       42.79     21.90 o 
  -6  -2   7        6.76        3.56      4.51 o 
  -5  -2   7      606.86      644.83     40.83 o 
  -4  -2   7      135.17      136.16     24.80 o 
  -3  -2   7       28.72       37.03      2.78 o 
  -2  -2   7        4.54        7.36      2.06 o 
  -1  -2   7      356.84      375.12      6.39 o 
   0  -2   7      546.61      552.57     13.65 o 
   1  -2   7       87.60       83.74      2.46 o 
   2  -2   7      592.19      640.45     45.08 o 
   3  -2   7       91.48       86.91      8.63 o 
   4  -2   7      179.34      173.50      7.66 o 
   5  -2   7      129.44      139.84      6.75 o 
   6  -2   7      302.62      312.55     17.28 o 
   7  -2   7        0.26        2.12      3.93 o 
   8  -2   7        0.02        1.77      3.33 o 
  -7  -1   7       19.44       20.46     15.09 o 
  -6  -1   7       23.08       27.14      9.58 o 
  -5  -1   7       95.81      119.85     12.48 o 
  -4  -1   7      402.87      393.66      9.59 o 
  -3  -1   7        2.37        3.23      1.07 o 
  -2  -1   7     1084.47     1100.86     15.26 o 
  -1  -1   7      423.30      424.42      8.69 o 
   0  -1   7        3.29        2.52      0.76 o 
   1  -1   7      262.58      263.66      6.59 o 
   2  -1   7     6418.38     7214.27    302.51 o 
   3  -1   7     1180.32     1187.63     26.50 o 
   4  -1   7       23.30       19.79      3.19 o 
   5  -1   7      127.73      120.90      5.35 o 
   6  -1   7      158.61      147.32     13.82 o 
   7  -1   7       49.85       48.64     29.63 o 
   8  -1   7       97.47      100.34     10.50 o 
  -7   0   7       37.93       26.74     19.76 o 
  -6   0   7      283.94      289.37     14.73 o 
  -5   0   7      127.69      130.88     13.32 o 
  -4   0   7      924.21      928.61     34.55 o 
  -3   0   7        6.58        5.65      1.32 o 
  -2   0   7       69.95       74.31      2.68 o 
  -1   0   7      695.82      727.04      9.05 o 
   0   0   7      650.17      656.73      7.91 o 
   1   0   7      791.63      773.73     10.57 o 
   2   0   7     1837.23     1611.74    137.10 o 
   3   0   7      329.73      359.29     11.03 o 
   4   0   7      476.28      467.00     11.20 o 
   5   0   7       80.99       78.50      5.68 o 
   6   0   7       27.29       26.96      9.08 o 
   7   0   7       36.74       31.94     18.00 o 
   8   0   7        2.43        2.16      3.54 o 
  -7   1   7        2.17        3.77      3.87 o 
  -6   1   7       18.07       22.46      9.14 o 
  -5   1   7      342.42      327.27     15.60 o 
  -4   1   7      964.20      966.65     39.40 o 
  -3   1   7      240.39      248.07      6.80 o 
  -2   1   7       76.30       75.56      2.76 o 
  -1   1   7      131.47      142.33      3.57 o 
   0   1   7     1546.12     1613.26     12.00 o 
   1   1   7       10.05        7.50      1.86 o 
   2   1   7      470.53      468.99      9.74 o 
   3   1   7      276.89      244.24      8.09 o 
   4   1   7        3.94        3.21      1.36 o 
   5   1   7        8.78       34.85     15.36 o 
   6   1   7       81.04       74.38      7.29 o 
   7   1   7       26.15       20.47      9.15 o 
   8   1   7        4.03        5.96      5.38 o 
  -7   2   7       57.08       51.76     39.73 o 
  -6   2   7        2.58        1.90      3.21 o 
  -5   2   7       39.57       39.15      4.60 o 
  -4   2   7       68.24       60.77      6.12 o 
  -3   2   7      130.87      126.97      5.09 o 
  -2   2   7      694.99      685.63      9.25 o 
  -1   2   7      530.55      551.59     17.46 o 
   0   2   7     3321.32     3693.43     76.65 o 
   1   2   7       84.04       86.35      3.55 o 
   2   2   7      400.73      402.75      8.67 o 
   3   2   7       25.94       35.00      5.68 o 
   4   2   7        0.67        2.20      1.03 o 
   5   2   7       74.37       77.45     13.15 o 
   6   2   7        1.69        0.99      4.57 o 
   7   2   7       40.94       50.40      6.96 o 
   8   2   7       59.82       68.81     12.27 o 
  -7   3   7        5.03       11.22     12.38 o 
  -6   3   7      131.98      145.75     15.60 o 
  -5   3   7       45.78       41.79     14.77 o 
  -4   3   7      531.73      494.04     13.61 o 
  -3   3   7      493.94      472.37     14.12 o 
  -2   3   7      113.43       92.81      2.51 o 
  -1   3   7        7.09        5.58      2.43 o 
   0   3   7      426.60      432.88      8.67 o 
   1   3   7      982.56      951.38     16.85 o 
   2   3   7      271.04      247.84      6.38 o 
   3   3   7      642.93      643.21     10.20 o 
   4   3   7       97.86       96.04      7.89 o 
   5   3   7       53.70       59.21      6.56 o 
   6   3   7       27.42       26.69      8.42 o 
   7   3   7       88.28       83.32     12.04 o 
   8   3   7        3.90        2.90      5.63 o 
  -7   4   7       48.87       46.86     41.12 o 
  -6   4   7       44.14       37.32     17.37 o 
  -5   4   7       27.90       19.01      9.27 o 
  -4   4   7        3.61        4.56      2.00 o 
  -3   4   7       77.76       75.63      3.38 o 
  -2   4   7      519.06      508.40      8.09 o 
  -1   4   7      147.41      167.00      9.21 o 
   0   4   7      306.33      405.78      8.43 o 
   1   4   7     1075.61     1070.55     42.76 o 
   2   4   7       10.39        8.62      1.95 o 
   3   4   7      123.73      111.08      5.61 o 
   4   4   7      538.67      549.92     20.10 o 
   5   4   7       54.73       45.93      6.29 o 
   6   4   7      162.69      184.52     10.32 o 
   7   4   7        1.95        3.89      3.86 o 
   8   4   7       45.09       44.08     37.26 o 
  -7   5   7       29.21       24.68     36.58 o 
  -6   5   7        5.72        9.25      4.84 o 
  -5   5   7       77.63       64.95      7.20 o 
  -4   5   7        0.24        0.73      1.79 o 
  -3   5   7       43.54       41.34      5.92 o 
  -2   5   7        1.11        1.50      0.68 o 
  -1   5   7       42.40       39.38      2.65 o 
   0   5   7     1654.37     1691.31     43.51 o 
   1   5   7     1754.84     1850.93     23.64 o 
   2   5   7       86.45       79.08      3.92 o 
   3   5   7      333.30      352.79     12.07 o 
   4   5   7       59.86       60.79      8.29 o 
   5   5   7       80.62       84.33      5.93 o 
   6   5   7        0.30        1.10      2.73 o 
   7   5   7      288.71      304.05     13.85 o 
   8   5   7       22.84       14.22     10.29 o 
  -7   6   7        1.97        8.08      5.73 o 
  -6   6   7       33.11       37.29     14.79 o 
  -5   6   7       39.81       30.98      9.59 o 
  -4   6   7      133.32      144.48      7.67 o 
  -3   6   7      439.24      413.91     13.26 o 
  -2   6   7        1.70        1.44      1.02 o 
  -1   6   7       19.42       22.46      3.83 o 
   0   6   7      597.87      607.10     14.48 o 
   1   6   7        1.41        2.87      0.95 o 
   2   6   7      886.03      918.74     16.55 o 
   3   6   7      218.35      204.09      9.62 o 
   4   6   7      364.08      354.37     12.65 o 
   5   6   7        3.32        3.90      3.18 o 
   6   6   7      132.29      128.59     12.63 o 
   7   6   7       86.09       89.81      9.59 o 
   8   6   7        0.83        2.73      7.78 o 
  -7   7   7        0.03        2.37      6.87 o 
  -6   7   7       59.25       60.15     12.10 o 
  -5   7   7       49.36       39.13      6.76 o 
  -4   7   7       70.17       69.50      5.92 o 
  -3   7   7      202.48      174.56      9.99 o 
  -2   7   7       10.22       10.72      2.96 o 
  -1   7   7       82.44       87.57     24.70 o 
   0   7   7       32.17       32.66      7.05 o 
   1   7   7      258.28      293.42     10.38 o 
   2   7   7      242.81      262.11     10.47 o 
   3   7   7      165.67      155.45     10.18 o 
   4   7   7       87.11       87.65      8.54 o 
   5   7   7      121.13      116.25     10.09 o 
   6   7   7       94.16       88.47     11.54 o 
   7   7   7        8.72       11.83      8.50 o 
   8   7   7        0.32        1.69      3.63 o 
  -6   8   7       62.85       63.46     11.28 o 
  -5   8   7       50.10       48.66      6.72 o 
  -4   8   7       20.16       15.31      6.65 o 
  -3   8   7        0.40        1.89      1.79 o 
  -2   8   7       70.51       57.79      5.87 o 
  -1   8   7      101.96      107.73      5.82 o 
   0   8   7     1783.25     1754.52     79.86 o 
   1   8   7      173.13      173.92      9.94 o 
   2   8   7      181.41      180.76     10.92 o 
   3   8   7       41.76       51.08     10.83 o 
   4   8   7        0.61        0.86      2.14 o 
   5   8   7      105.45       98.84     10.99 o 
   6   8   7       44.39       54.94      6.30 o 
   7   8   7       47.54       34.03     17.79 o 
  -6   9   7       18.67       20.34     13.43 o 
  -5   9   7       32.88       35.12      7.65 o 
  -4   9   7       21.94       21.98     10.28 o 
  -3   9   7      248.73      260.40     12.31 o 
  -2   9   7        1.02        2.46      2.66 o 
  -1   9   7        6.31        5.75      3.21 o 
   0   9   7      245.06      266.67     18.23 o 
   1   9   7      386.51      359.01     14.96 o 
   2   9   7      267.02      270.04     11.51 o 
   3   9   7      122.32      134.56     15.47 o 
   4   9   7       84.84       73.88     19.22 o 
   5   9   7       52.51       64.49     12.29 o 
   6   9   7        0.04        2.21      2.61 o 
   7   9   7       44.85       29.14     19.37 o 
  -6  10   7       45.39       26.02     24.52 o 
  -5  10   7        6.67       10.77      7.81 o 
  -4  10   7       89.51      106.42      9.65 o 
  -3  10   7       10.51        9.71      5.78 o 
  -2  10   7      419.85      412.31     16.16 o 
  -1  10   7      157.46      181.61     30.86 o 
   0  10   7      164.07      155.77     11.19 o 
   1  10   7      397.86      389.00     22.21 o 
   2  10   7      223.01      214.15     16.09 o 
   3  10   7        6.24        6.84      3.22 o 
   4  10   7      211.67      196.15     10.65 o 
   5  10   7        0.07        1.15      2.19 o 
   6  10   7      163.59      152.97     10.59 o 
   7  10   7        0.31        2.16      3.65 o 
  -5  11   7       16.68       20.02     11.14 o 
  -4  11   7        6.07        2.68      2.79 o 
  -3  11   7      167.36      169.47     11.55 o 
  -2  11   7      134.39      147.92     14.89 o 
  -1  11   7      143.77      123.30      7.90 o 
   0  11   7      144.93      118.53     11.09 o 
   1  11   7      132.17      136.37     12.45 o 
   2  11   7       47.04       48.70     10.57 o 
   3  11   7        8.58       12.57      5.09 o 
   4  11   7        5.14        9.24      4.72 o 
   5  11   7        1.25        5.37      2.97 o 
   6  11   7        2.32        3.34      2.85 o 
   7  11   7       49.90       59.46     12.48 o 
  -5  12   7       45.13       38.57     26.97 o 
  -4  12   7        2.06        4.63      4.69 o 
  -3  12   7       24.32       19.59      8.93 o 
  -2  12   7       15.77       17.85      8.38 o 
  -1  12   7       86.42       83.72      9.35 o 
   0  12   7      210.32      189.75     10.46 o 
   1  12   7        0.77        1.42      2.65 o 
   2  12   7      149.94      147.57     12.28 o 
   3  12   7        0.65        3.05      2.14 o 
   4  12   7      369.87      378.83     13.61 o 
   5  12   7        2.70        3.99      3.08 o 
   6  12   7      164.28      188.66     19.12 o 
  -4  13   7        0.00       -0.05      6.85 o 
  -3  13   7       32.31       27.44     15.42 o 
  -2  13   7        0.90        2.29      4.14 o 
  -1  13   7      136.60      128.56      8.71 o 
   0  13   7       80.59       69.68     15.19 o 
   1  13   7      272.90      294.53     14.54 o 
   2  13   7        0.03        0.97      2.78 o 
   3  13   7        0.09        1.84      2.70 o 
   4  13   7        2.44        3.99      2.79 o 
   5  13   7        0.38        2.47      3.14 o 
   6  13   7       48.04       42.71     27.46 o 
  -4  14   7        0.22        2.92      4.32 o 
  -3  14   7       23.90       15.56     13.73 o 
  -2  14   7      138.61      138.25     10.61 o 
  -1  14   7       18.71       14.63      8.11 o 
   0  14   7       56.12       72.85     23.35 o 
   1  14   7       53.09       41.41     13.69 o 
   2  14   7      171.78      174.44     12.46 o 
   3  14   7       84.25       92.75     12.51 o 
   4  14   7       13.97       11.39      5.23 o 
   5  14   7        1.04        2.97      3.25 o 
  -3  15   7       21.86       21.03     15.28 o 
  -2  15   7        9.55        6.16      4.69 o 
  -1  15   7       81.74       82.20      8.90 o 
   0  15   7       34.37       19.21      9.34 o 
   1  15   7       10.00       10.53      6.43 o 
   2  15   7       17.17       16.03      8.81 o 
   3  15   7       63.20       53.44     23.97 o 
   4  15   7       28.73       13.09      9.20 o 
  -2  16   7        2.45        4.44      5.60 o 
  -1  16   7        1.68        1.48      2.45 o 
   0  16   7       28.36       18.53     11.67 o 
   1  16   7       73.54       84.16     18.40 o 
   2  16   7        0.64        3.98      2.39 o 
   3  16   7       29.74       17.83     11.89 o 
   0  17   7       14.96       13.14      8.07 o 
   1  17   7        8.36        4.43      4.22 o 
  -2 -13   8       12.40        5.56      6.62 o 
  -1 -13   8      102.93      103.63      9.39 o 
   0 -13   8      112.15      115.08      8.69 o 
   1 -13   8        0.20        2.31      4.05 o 
   2 -13   8       81.29       82.45     18.63 o 
   3 -13   8       11.30        5.91      6.39 o 
  -3 -12   8        1.31        2.85      3.52 o 
  -2 -12   8        7.77        5.05      6.79 o 
  -1 -12   8       63.92       70.47      8.65 o 
   0 -12   8       12.04        8.80      5.51 o 
   1 -12   8       12.80        9.57      5.71 o 
   2 -12   8        0.55        0.88      3.86 o 
   3 -12   8       39.05       31.04     24.73 o 
   4 -12   8       12.73        9.47     12.40 o 
  -4 -11   8        4.95        7.75      5.29 o 
  -3 -11   8       27.23       15.60     12.54 o 
  -2 -11   8        4.95        2.87      3.98 o 
  -1 -11   8      449.00      492.66     20.48 o 
   0 -11   8       62.59       77.93     13.91 o 
   1 -11   8        1.09        1.94      2.73 o 
   2 -11   8        1.61        2.13      5.03 o 
   3 -11   8       14.87       10.36      9.70 o 
   4 -11   8        0.01        2.40      5.05 o 
   5 -11   8       59.87       43.28     35.96 o 
  -4 -10   8       53.03       43.91     20.70 o 
  -3 -10   8        4.96        5.94      4.30 o 
  -2 -10   8       12.44        9.50      3.78 o 
  -1 -10   8        1.50        1.82      1.58 o 
   0 -10   8      131.91      144.19     11.33 o 
   1 -10   8      101.84      102.17     14.48 o 
   2 -10   8       11.33        8.81      4.30 o 
   3 -10   8       22.08       14.32     11.87 o 
   4 -10   8       15.82       12.66     10.59 o 
   5 -10   8       17.07       13.74     11.27 o 
  -5  -9   8        0.59       -1.04      8.11 o 
  -4  -9   8       69.87       62.09     25.62 o 
  -3  -9   8        2.23        4.87      3.34 o 
  -2  -9   8        2.07        1.49      2.58 o 
  -1  -9   8       26.45       25.34      8.72 o 
   0  -9   8       26.14       35.47     12.42 o 
   1  -9   8       25.17       25.87     10.31 o 
   2  -9   8        7.87        8.81      4.64 o 
   3  -9   8      145.56      151.49     14.71 o 
   4  -9   8      254.85      252.51     23.82 o 
   5  -9   8       20.10       20.74     16.25 o 
   6  -9   8       53.23       41.71     34.57 o 
  -5  -8   8       10.47        6.05      4.05 o 
  -4  -8   8       45.36       46.03     17.43 o 
  -3  -8   8      293.83      270.12     15.86 o 
  -2  -8   8       22.57       19.06      7.43 o 
  -1  -8   8       47.95       41.55      6.30 o 
   0  -8   8      264.94      257.90     11.15 o 
   1  -8   8        0.77        1.60      2.07 o 
   2  -8   8        7.47        6.06      2.78 o 
   3  -8   8      136.93      144.90      7.07 o 
   4  -8   8        0.01        2.75      3.81 o 
   5  -8   8       45.03       37.10     18.80 o 
   6  -8   8       32.97       23.83     23.74 o 
  -6  -7   8       11.32        7.58      8.05 o 
  -5  -7   8      186.15      185.38     23.14 o 
  -4  -7   8        7.73        5.48      3.77 o 
  -3  -7   8       40.39       34.69     16.63 o 
  -2  -7   8        2.79        3.32      2.12 o 
  -1  -7   8       70.24       78.14      9.38 o 
   0  -7   8     1408.30     1421.16     53.83 o 
   1  -7   8      285.93      267.69     14.08 o 
   2  -7   8        5.85        7.80      4.63 o 
   3  -7   8        0.08        2.31      2.20 o 
   4  -7   8       33.55       23.55     13.13 o 
   5  -7   8        3.79        3.75      6.56 o 
   6  -7   8        0.92        0.75      3.24 o 
   7  -7   8       23.45       22.00     18.81 o 
  -6  -6   8       23.60       23.37     12.23 o 
  -5  -6   8      106.07      101.83     33.50 o 
  -4  -6   8       64.77       59.67     21.01 o 
  -3  -6   8       49.53       58.09      5.60 o 
  -2  -6   8       21.70       24.88      7.64 o 
  -1  -6   8      203.52      203.62     10.06 o 
   0  -6   8        0.01        1.22      2.45 o 
   1  -6   8      127.50      118.37      6.23 o 
   2  -6   8      146.25      126.38      8.39 o 
   3  -6   8        1.02        2.05      1.67 o 
   4  -6   8        1.46        4.42      4.98 o 
   5  -6   8        3.84        1.17      4.30 o 
   6  -6   8        4.09        5.47      4.33 o 
   7  -6   8        2.62        2.17      6.53 o 
  -6  -5   8        6.90        7.95      6.55 o 
  -5  -5   8       21.29       18.55      9.85 o 
  -4  -5   8       70.76       79.72      9.92 o 
  -3  -5   8       65.72       68.95      4.74 o 
  -2  -5   8      185.97      176.25      7.02 o 
  -1  -5   8      180.43      180.68     10.03 o 
   0  -5   8       11.34       11.65      4.18 o 
   1  -5   8      207.14      191.39      8.48 o 
   2  -5   8       81.78       80.26      7.74 o 
   3  -5   8       22.54       22.42      2.72 o 
   4  -5   8      165.07      160.24     12.25 o 
   5  -5   8       15.09       15.64      7.67 o 
   6  -5   8       56.04       58.82     12.21 o 
   7  -5   8       25.09       22.52     19.04 o 
  -7  -4   8       17.68       16.07     31.42 o 
  -6  -4   8      193.13      211.06     19.70 o 
  -5  -4   8      150.96      170.07     11.40 o 
  -4  -4   8        1.54        3.40      4.06 o 
  -3  -4   8       92.72       96.08      6.21 o 
  -2  -4   8        0.34        1.73      1.41 o 
  -1  -4   8      112.02      123.96      8.09 o 
   0  -4   8       73.30       68.14      3.64 o 
   1  -4   8      108.01       96.11      3.56 o 
   2  -4   8       30.85       24.95      3.52 o 
   3  -4   8      435.35      421.49     19.91 o 
   4  -4   8       85.97       94.72     18.79 o 
   5  -4   8        4.18        1.64      5.10 o 
   6  -4   8       31.41       24.77     16.45 o 
   7  -4   8        0.01        0.56      4.20 o 
  -7  -3   8       28.12       22.46     19.24 o 
  -6  -3   8       94.16      120.13     10.06 o 
  -5  -3   8        3.61        3.78      2.37 o 
  -4  -3   8      186.12      209.66     16.61 o 
  -3  -3   8      129.94      120.46      3.84 o 
  -2  -3   8       96.34       99.53      5.37 o 
  -1  -3   8      163.64      173.62      8.35 o 
   0  -3   8      734.02      732.08     41.38 o 
   1  -3   8       34.29       29.88      4.31 o 
   2  -3   8       18.95       25.05     12.65 o 
   3  -3   8       99.05       97.09      9.35 o 
   4  -3   8      114.65      112.19     11.68 o 
   5  -3   8      115.23      120.10     10.48 o 
   6  -3   8      102.95      111.48     11.72 o 
   7  -3   8        1.79        0.71      4.32 o 
   8  -3   8        6.63        5.21      4.89 o 
  -7  -2   8        7.22       10.26     12.50 o 
  -6  -2   8        2.43        2.58      2.34 o 
  -5  -2   8        6.97        6.99      5.26 o 
  -4  -2   8       65.13       83.13     19.01 o 
  -3  -2   8      246.57      241.77      6.93 o 
  -2  -2   8       16.64       14.85      2.68 o 
  -1  -2   8       79.16       66.48      2.96 o 
   0  -2   8        0.11        0.44      1.31 o 
   1  -2   8        2.73        1.52      1.01 o 
   2  -2   8        2.08        5.11      3.34 o 
   3  -2   8      841.27      709.88    130.13 o 
   4  -2   8      351.74      349.06     17.50 o 
   5  -2   8      241.01      219.42     11.21 o 
   6  -2   8       37.16       43.59     19.80 o 
   7  -2   8       41.04       39.97     19.35 o 
   8  -2   8        8.61        8.47      9.10 o 
  -7  -1   8      113.78      105.91     17.51 o 
  -6  -1   8       42.02       39.52     17.13 o 
  -5  -1   8      319.96      329.38     20.37 o 
  -4  -1   8       49.10       40.29      5.30 o 
  -3  -1   8       13.76       13.20      3.50 o 
  -2  -1   8       76.64       68.35      2.75 o 
  -1  -1   8      104.93      104.64      3.68 o 
   0  -1   8      540.10      546.34      7.99 o 
   1  -1   8      512.96      487.94      6.29 o 
   2  -1   8      489.99      474.86     23.31 o 
   3  -1   8       48.91       77.30     11.29 o 
   4  -1   8        0.13        2.65      3.72 o 
   5  -1   8        6.84        5.11      2.63 o 
   6  -1   8       84.88       79.19     11.86 o 
   7  -1   8       18.56       18.69     11.57 o 
   8  -1   8        4.46        5.06      3.93 o 
  -7   0   8      132.84      138.83     19.22 o 
  -6   0   8        0.07        2.60      4.42 o 
  -5   0   8       12.54       13.83      6.65 o 
  -4   0   8     1147.94     1132.37     29.75 o 
  -3   0   8      931.20      882.33     21.78 o 
  -2   0   8      141.57      151.82      5.30 o 
  -1   0   8     1191.83     1242.45     22.25 o 
   0   0   8       20.13       27.21      3.95 o 
   1   0   8     3251.21     3225.50     33.47 o 
   2   0   8      696.59      699.99     18.22 o 
   3   0   8      324.52      316.21     13.99 o 
   4   0   8      315.86      299.88      9.52 o 
   5   0   8       49.22       49.28      4.61 o 
   6   0   8       20.70       22.45      9.40 o 
   7   0   8      175.98      193.62     19.89 o 
   8   0   8       45.93       31.86     24.82 o 
  -7   1   8        4.92        9.55      8.44 o 
  -6   1   8       85.70       90.41     14.97 o 
  -5   1   8      413.61      434.96     27.03 o 
  -4   1   8       12.03       14.11      5.20 o 
  -3   1   8      188.55      176.25      6.97 o 
  -2   1   8       46.26       41.27      2.26 o 
  -1   1   8       34.86       31.44      3.12 o 
   0   1   8       21.74       30.50      3.31 o 
   1   1   8      355.11      369.20      8.04 o 
   2   1   8      278.31      239.01      6.99 o 
   3   1   8       41.77       51.22      2.12 o 
   4   1   8      390.51      386.29     12.57 o 
   5   1   8      143.66      148.22      9.00 o 
   6   1   8       47.81       45.97      5.85 o 
   7   1   8       33.68       28.99     16.57 o 
   8   1   8      127.04      118.59     10.81 o 
  -7   2   8        2.53        2.27      9.17 o 
  -6   2   8       36.63       30.45     13.60 o 
  -5   2   8      163.22      176.65      9.23 o 
  -4   2   8       25.93       25.19      8.43 o 
  -3   2   8      148.31      143.56      6.65 o 
  -2   2   8       81.25       82.03      2.83 o 
  -1   2   8       62.77       51.16      4.61 o 
   0   2   8       19.08       17.81      1.55 o 
   1   2   8       62.53       69.56      3.16 o 
   2   2   8       48.64       57.05      6.90 o 
   3   2   8      673.03      666.89      9.61 o 
   4   2   8       92.39       91.09      4.36 o 
   5   2   8      100.25      104.49     10.28 o 
   6   2   8      195.51      190.33      8.64 o 
   7   2   8       55.20       59.51     32.60 o 
   8   2   8      384.80      417.42     19.79 o 
  -7   3   8       18.88       21.27     13.62 o 
  -6   3   8        8.57       12.60     11.52 o 
  -5   3   8       13.96       12.36      5.58 o 
  -4   3   8       37.30       36.57      6.85 o 
  -3   3   8      545.30      513.19     15.70 o 
  -2   3   8     1391.47     1466.90     38.83 o 
  -1   3   8      183.71      190.83     11.99 o 
   0   3   8      819.05      915.30     16.17 o 
   1   3   8      589.45      623.44      9.08 o 
   2   3   8      346.68      322.58      9.01 o 
   3   3   8       35.55       34.51      6.73 o 
   4   3   8       93.84       92.26      4.93 o 
   5   3   8        0.29        3.65      2.12 o 
   6   3   8      134.21      146.12     11.37 o 
   7   3   8        4.41        6.29      4.83 o 
   8   3   8        0.21        6.05      5.31 o 
  -7   4   8       41.31       33.19     38.19 o 
  -6   4   8       72.00       74.49     13.89 o 
  -5   4   8      113.16       99.69      6.98 o 
  -4   4   8      879.03      854.93     25.59 o 
  -3   4   8       68.95       61.24      4.38 o 
  -2   4   8        5.60        4.06      2.97 o 
  -1   4   8      120.93      112.83     14.15 o 
   0   4   8      516.95      519.10     18.19 o 
   1   4   8      268.92      281.75      7.99 o 
   2   4   8       22.14       28.23      5.39 o 
   3   4   8      548.08      575.86     16.94 o 
   4   4   8       56.74       68.76      7.57 o 
   5   4   8      221.82      220.47      9.33 o 
   6   4   8       23.74       17.05      7.02 o 
   7   4   8      123.17      137.77      9.11 o 
   8   4   8        0.41       -0.03      6.97 o 
  -7   5   8        1.69       -0.76      7.02 o 
  -6   5   8      179.29      206.25     23.52 o 
  -5   5   8        0.97        2.66      2.27 o 
  -4   5   8       86.96       73.66      5.90 o 
  -3   5   8      481.10      451.66     11.39 o 
  -2   5   8      161.38      153.67     10.07 o 
  -1   5   8      258.01      273.61     15.13 o 
   0   5   8     1092.63     1128.88     32.31 o 
   1   5   8       36.48       37.56      2.73 o 
   2   5   8        0.72        1.02      1.40 o 
   3   5   8        8.12       11.07      3.05 o 
   4   5   8       44.94       44.31      9.76 o 
   5   5   8      186.30      165.12      9.46 o 
   6   5   8        5.36        8.79      3.68 o 
   7   5   8       61.65       51.52     15.27 o 
   8   5   8       10.42        2.37      9.25 o 
  -7   6   8       12.07        6.67     11.70 o 
  -6   6   8        3.05        7.63      6.26 o 
  -5   6   8       18.82       17.14      7.31 o 
  -4   6   8      316.12      284.29     10.48 o 
  -3   6   8     1239.76     1062.89    105.73 o 
  -2   6   8        4.87        8.41      2.37 o 
  -1   6   8      524.39      477.38     22.57 o 
   0   6   8        0.12        0.85      1.13 o 
   1   6   8      311.70      271.51      9.11 o 
   2   6   8       16.20       16.53      4.29 o 
   3   6   8      257.19      265.86     11.84 o 
   4   6   8       40.51       53.88     10.67 o 
   5   6   8        1.07        8.19      4.06 o 
   6   6   8        7.97        7.60      2.96 o 
   7   6   8      167.90      184.51      9.77 o 
   8   6   8        1.63        4.09      4.17 o 
  -6   7   8       66.54       90.91     13.24 o 
  -5   7   8        5.00        2.70      3.36 o 
  -4   7   8      209.87      201.37      9.88 o 
  -3   7   8      856.22      847.27     26.03 o 
  -2   7   8      237.78      219.72     11.63 o 
  -1   7   8        0.74        0.65      1.24 o 
   0   7   8      221.92      222.08      8.16 o 
   1   7   8     1762.51     1781.64     60.69 o 
   2   7   8      126.44      115.50      7.30 o 
   3   7   8      132.05      118.56      7.50 o 
   4   7   8        3.10        2.31      1.86 o 
   5   7   8        3.21        4.02      2.64 o 
   6   7   8      246.34      222.71     11.68 o 
   7   7   8      243.60      226.02     11.70 o 
   8   7   8        0.47        2.96      3.20 o 
  -6   8   8        0.00        6.14      5.35 o 
  -5   8   8      130.51      153.85     21.28 o 
  -4   8   8      145.73      147.28      8.39 o 
  -3   8   8      610.38      648.86     18.52 o 
  -2   8   8       48.08       37.01     10.06 o 
  -1   8   8      156.22      129.96      5.65 o 
   0   8   8       23.10       21.84      5.29 o 
   1   8   8       47.39       42.36     10.46 o 
   2   8   8      371.93      364.93     14.81 o 
   3   8   8      553.37      545.16     19.85 o 
   4   8   8       24.77       22.91      7.60 o 
   5   8   8        1.04        8.53      5.39 o 
   6   8   8       10.53       11.13      4.22 o 
   7   8   8        0.18        0.83      3.39 o 
  -6   9   8        2.15        4.36      3.13 o 
  -5   9   8        1.49        2.41      4.29 o 
  -4   9   8       40.28       38.83      5.67 o 
  -3   9   8       98.12       77.79     10.45 o 
  -2   9   8      809.93      830.28     25.90 o 
  -1   9   8       16.12       10.26      3.60 o 
   0   9   8      463.14      491.90     15.90 o 
   1   9   8      481.56      489.22     16.48 o 
   2   9   8        6.70        9.65      3.23 o 
   3   9   8      287.45      290.90     12.77 o 
   4   9   8       91.65      101.78     11.00 o 
   5   9   8        5.80        4.56      2.64 o 
   6   9   8       70.78       63.74     20.04 o 
   7   9   8       10.38       12.61      9.24 o 
  -6  10   8       10.19        7.48      8.21 o 
  -5  10   8       38.72       37.34     13.34 o 
  -4  10   8        0.07        1.45      2.97 o 
  -3  10   8        0.29        1.72      2.22 o 
  -2  10   8      321.52      310.33     12.11 o 
  -1  10   8       69.38       68.23     17.28 o 
   0  10   8      434.40      454.08     21.22 o 
   1  10   8      785.01      826.53     23.98 o 
   2  10   8      131.10      151.98     20.70 o 
   3  10   8      139.58      133.43     10.46 o 
   4  10   8       80.48       87.91     13.60 o 
   5  10   8       28.08       24.40      9.81 o 
   6  10   8       50.33       35.13     13.99 o 
   7  10   8       62.03       47.01     14.84 o 
  -5  11   8        5.92        5.72      4.58 o 
  -4  11   8       57.09       55.19     28.66 o 
  -3  11   8       40.90       35.73      7.15 o 
  -2  11   8       89.36      100.48      8.79 o 
  -1  11   8       67.84       63.78      8.48 o 
   0  11   8        8.72        9.80      3.67 o 
   1  11   8       33.58       30.84      7.53 o 
   2  11   8      525.57      561.25     18.07 o 
   3  11   8        0.30        2.29      2.59 o 
   4  11   8      232.86      227.07     10.98 o 
   5  11   8      259.62      269.40     16.35 o 
   6  11   8       23.18       16.17      9.43 o 
  -5  12   8       11.34        9.47      8.35 o 
  -4  12   8        8.72       10.83      7.10 o 
  -3  12   8       24.07       26.00     13.33 o 
  -2  12   8       18.92       15.35      5.07 o 
  -1  12   8       73.13       74.99      7.01 o 
   0  12   8        5.72        4.67      2.77 o 
   1  12   8       64.93       62.37     16.70 o 
   2  12   8      398.93      368.62     16.65 o 
   3  12   8       18.98       14.05      4.25 o 
   4  12   8       44.60       50.32     15.03 o 
   5  12   8        1.23        0.90      2.94 o 
   6  12   8        4.38        3.70      3.45 o 
  -4  13   8       37.01       25.26     20.79 o 
  -3  13   8        3.65        3.99      5.29 o 
  -2  13   8       58.55       51.14      7.54 o 
  -1  13   8       55.60       47.70     16.14 o 
   0  13   8      208.64      206.20     11.63 o 
   1  13   8        0.14        1.31      3.86 o 
   2  13   8      179.34      171.70     11.47 o 
   3  13   8       59.03       55.28     18.41 o 
   4  13   8       28.57       24.50      9.77 o 
   5  13   8       49.56       30.19     12.81 o 
  -4  14   8        1.37        1.74      4.55 o 
  -3  14   8       11.88       15.72      8.06 o 
  -2  14   8        2.23        6.30      5.88 o 
  -1  14   8        1.48        4.79      3.18 o 
   0  14   8       83.13       71.11     17.72 o 
   1  14   8        0.27        2.35      3.54 o 
   2  14   8       16.67       16.04      7.99 o 
   3  14   8       16.82       13.83      5.69 o 
   4  14   8       50.26       49.13     20.36 o 
   5  14   8       33.16       26.70     14.65 o 
  -3  15   8       93.38       93.19     14.26 o 
  -2  15   8       39.12       32.25     23.83 o 
  -1  15   8        1.90        2.97      2.26 o 
   0  15   8      139.20      158.46     10.64 o 
   1  15   8      102.18      101.96      9.63 o 
   2  15   8        5.21        5.21      3.52 o 
   3  15   8        0.13        1.77      2.88 o 
   4  15   8       55.20       36.01     23.06 o 
  -2  16   8        5.70        3.50      4.88 o 
  -1  16   8        3.23        5.39      6.38 o 
   0  16   8        2.08        1.87      3.13 o 
   1  16   8        5.04        4.38      2.50 o 
   2  16   8        0.03        1.35      3.46 o 
   3  16   8        9.08        6.47      5.02 o 
  -1 -13   9       97.16       40.70     36.41 o 
   0 -13   9       70.57       49.14     28.45 o 
   1 -13   9        1.22        3.34      5.09 o 
   2 -13   9        0.73        2.83      4.82 o 
  -2 -12   9       75.39       48.33     35.17 o 
  -1 -12   9       20.37       18.29      8.32 o 
   0 -12   9       77.32       79.72     11.22 o 
   1 -12   9        0.01       -0.47      3.90 o 
   2 -12   9      145.86      151.89     18.59 o 
   3 -12   9        0.20        1.56      3.16 o 
  -3 -11   9        8.92        7.06      4.97 o 
  -2 -11   9        0.13        2.55      2.86 o 
  -1 -11   9        6.98        3.50      3.43 o 
   0 -11   9       17.90       11.23      7.17 o 
   1 -11   9      111.72      113.25     11.11 o 
   2 -11   9       37.69       31.81     11.80 o 
   3 -11   9       25.96       32.50     18.04 o 
   4 -11   9        0.42        1.41      4.89 o 
  -4 -10   9        9.86        6.59      6.84 o 
  -3 -10   9       13.37       10.45      6.04 o 
  -2 -10   9      118.18      104.49     11.48 o 
  -1 -10   9        0.91        1.01      2.99 o 
   0 -10   9       18.30       16.96      7.17 o 
   1 -10   9       13.53       10.11      5.67 o 
   2 -10   9        2.01        2.56      4.84 o 
   3 -10   9       46.51       50.49     11.22 o 
   4 -10   9       20.54       18.24     15.53 o 
   5 -10   9        7.79        4.73      6.73 o 
  -5  -9   9        2.63        4.35      3.70 o 
  -4  -9   9       55.68       38.27     21.28 o 
  -3  -9   9      156.29      176.85     14.47 o 
  -2  -9   9        0.29        1.68      2.60 o 
  -1  -9   9       79.45       84.70      8.96 o 
   0  -9   9      117.27      124.93     10.37 o 
   1  -9   9       46.97       51.18     10.25 o 
   2  -9   9       22.57       15.72      9.46 o 
   3  -9   9      105.44      115.30     12.84 o 
   4  -9   9       73.03       69.31     11.24 o 
   5  -9   9        3.41        3.12      3.64 o 
   6  -9   9       18.33       18.59     23.90 o 
  -5  -8   9        2.18        3.42      3.56 o 
  -4  -8   9       34.19       32.88     16.03 o 
  -3  -8   9       31.27       19.72      9.22 o 
  -2  -8   9       13.44        9.75      3.47 o 
  -1  -8   9      108.77      102.31     10.20 o 
   0  -8   9      915.99      929.66     43.63 o 
   1  -8   9       31.06       27.89      9.27 o 
   2  -8   9       26.81       28.08     10.20 o 
   3  -8   9       26.20       20.75      8.34 o 
   4  -8   9        4.24        4.65      6.24 o 
   5  -8   9       22.90       19.31     16.63 o 
   6  -8   9       21.83       18.28     11.76 o 
  -5  -7   9        2.29        5.51      8.94 o 
  -4  -7   9       28.30       22.43     10.22 o 
  -3  -7   9      210.60      206.91     14.78 o 
  -2  -7   9        1.33        3.12      2.85 o 
  -1  -7   9      265.09      275.33     11.91 o 
   0  -7   9     1204.92     1252.63     48.92 o 
   1  -7   9      536.11      521.50     19.00 o 
   2  -7   9        3.10        1.98      1.38 o 
   3  -7   9      244.43      217.70     14.96 o 
   4  -7   9       41.20       33.17     16.54 o 
   5  -7   9        7.38       12.29      9.19 o 
   6  -7   9        7.40        8.99      7.35 o 
  -6  -6   9      213.45      223.09     16.73 o 
  -5  -6   9       48.30       46.58     21.07 o 
  -4  -6   9      254.34      289.65     14.79 o 
  -3  -6   9       26.32       18.45      9.90 o 
  -2  -6   9      256.28      252.08     11.27 o 
  -1  -6   9        0.47        2.50      3.27 o 
   0  -6   9       65.77       77.04     11.37 o 
   1  -6   9       20.13       16.03      5.06 o 
   2  -6   9       12.84       14.47      5.07 o 
   3  -6   9       14.28       11.57      7.79 o 
   4  -6   9       65.28       67.70     25.92 o 
   5  -6   9       83.33       87.33     42.20 o 
   6  -6   9       44.26       34.43     19.90 o 
   7  -6   9       12.17       11.65      9.32 o 
  -6  -5   9       13.64       11.96      6.37 o 
  -5  -5   9      106.12      137.04     11.25 o 
  -4  -5   9       53.35       53.54     20.13 o 
  -3  -5   9       78.79       64.90      6.66 o 
  -2  -5   9        5.97        4.54      2.57 o 
  -1  -5   9       39.71       41.84     11.51 o 
   0  -5   9      191.08      189.97     18.06 o 
   1  -5   9      560.80      538.90     14.25 o 
   2  -5   9        1.96        2.33      1.45 o 
   3  -5   9        0.08        0.83      8.18 o 
   4  -5   9       91.94       80.15     30.96 o 
   5  -5   9       34.79       48.21     17.60 o 
   6  -5   9      363.36      419.09     21.78 o 
   7  -5   9       22.66       19.75     14.28 o 
  -6  -4   9       46.20       32.46     21.75 o 
  -5  -4   9        5.76        8.49      5.92 o 
  -4  -4   9        0.08        4.37      2.91 o 
  -3  -4   9      198.75      185.35      7.40 o 
  -2  -4   9      462.36      483.19     16.51 o 
  -1  -4   9      546.60      551.99     16.63 o 
   0  -4   9      383.98      393.10     15.72 o 
   1  -4   9        0.79        1.17      0.97 o 
   2  -4   9      306.09      282.76      7.57 o 
   3  -4   9       14.28       16.66      7.34 o 
   4  -4   9      400.54      371.05     20.67 o 
   5  -4   9       83.94       83.76     37.58 o 
   6  -4   9       79.21       72.60     23.72 o 
   7  -4   9       16.18       20.69     13.26 o 
  -6  -3   9       14.62        7.68      7.90 o 
  -5  -3   9       88.51       95.16     17.49 o 
  -4  -3   9        4.49        3.32      4.88 o 
  -3  -3   9      489.11      505.82     16.48 o 
  -2  -3   9       66.34       66.14      4.25 o 
  -1  -3   9      630.01      582.44    100.19 o 
   0  -3   9        8.16        8.99      2.94 o 
   1  -3   9       91.26       92.93      4.18 o 
   2  -3   9      178.35      177.75     13.18 o 
   4  -3   9      347.85      367.76     21.93 o 
   5  -3   9       99.13       98.32     21.80 o 
   6  -3   9       11.24        9.58      9.08 o 
   7  -3   9       78.90       89.22     13.35 o 
  -6  -2   9        0.02        0.94      2.11 o 
  -5  -2   9        1.15        3.30      3.79 o 
  -4  -2   9        0.47        2.43      2.54 o 
  -3  -2   9       25.05       17.03      4.67 o 
  -2  -2   9        4.53        2.86      1.55 o 
  -1  -2   9       16.23       22.70      6.10 o 
   0  -2   9      372.24      361.79     13.66 o 
   1  -2   9      275.91      247.73      8.37 o 
   2  -2   9        5.35        4.05      2.95 o 
   3  -2   9      106.33      100.88      9.52 o 
   4  -2   9       17.64       26.05     31.26 o 
   5  -2   9      254.05      247.36     17.69 o 
   6  -2   9       26.78       28.28     12.94 o 
   7  -2   9       37.48       34.68     28.95 o 
   8  -2   9       13.25        8.18      7.92 o 
  -7  -1   9       37.10       40.16     50.47 o 
  -6  -1   9        0.59        5.38      9.52 o 
  -5  -1   9      226.89      242.17     12.82 o 
  -4  -1   9        0.21        0.71      1.57 o 
  -3  -1   9      240.42      222.10     12.76 o 
  -2  -1   9       58.63       56.47      3.44 o 
  -1  -1   9      485.91      467.15     14.76 o 
   0  -1   9      282.06      283.67      9.13 o 
   1  -1   9       17.17       14.03      3.27 o 
   2  -1   9       40.97       43.11     15.90 o 
   3  -1   9      692.32      719.07     31.78 o 
   4  -1   9       97.15      111.34     10.05 o 
   5  -1   9      107.59      111.45     10.15 o 
   6  -1   9        1.21        3.36      3.92 o 
   7  -1   9        7.97       12.02      6.58 o 
   8  -1   9      101.12      108.42     15.66 o 
  -7   0   9       63.79       54.38     54.89 o 
  -6   0   9      218.23      224.99     23.52 o 
  -5   0   9       12.89       16.15      8.64 o 
  -4   0   9       36.67       26.14      5.13 o 
  -3   0   9       86.89       85.64      4.53 o 
  -2   0   9        3.63        3.92      1.12 o 
  -1   0   9        8.02        9.69      2.89 o 
   0   0   9        4.70        8.12      1.84 o 
   1   0   9       10.56        9.78      2.38 o 
   2   0   9      145.89      134.73     10.55 o 
   3   0   9        5.01       11.38      5.60 o 
   4   0   9        0.02        0.16      4.67 o 
   5   0   9       74.43       63.88      6.73 o 
   6   0   9       36.28       38.66     14.75 o 
   7   0   9        3.23        2.94      5.38 o 
   8   0   9        4.47        8.07      6.14 o 
  -7   1   9      133.63      156.76     21.75 o 
  -6   1   9       25.24       31.83     20.94 o 
  -5   1   9        4.55        6.94      3.73 o 
  -4   1   9       95.57       89.48      6.71 o 
  -3   1   9       95.01       92.11      4.17 o 
  -2   1   9      205.13      201.40      8.47 o 
  -1   1   9      538.26      560.97     13.73 o 
   0   1   9       56.45       58.06      2.51 o 
   1   1   9     1436.44     1493.48     13.87 o 
   2   1   9      194.36      204.93      6.50 o 
   3   1   9      955.53     1011.19     30.17 o 
   4   1   9      111.26      112.04      8.30 o 
   5   1   9        2.21        3.21      2.37 o 
   6   1   9       45.56       55.26     18.80 o 
   7   1   9      405.80      440.68     31.49 o 
   8   1   9       23.04       19.05     15.20 o 
  -7   2   9       51.29       38.02     44.94 o 
  -6   2   9       67.19       88.43     57.59 o 
  -5   2   9       67.70       88.59     11.05 o 
  -4   2   9       10.25        4.99      3.15 o 
  -3   2   9       83.98       79.04      5.40 o 
  -2   2   9      151.14      130.63      9.68 o 
  -1   2   9      586.63      656.54     16.22 o 
   0   2   9      158.58      165.69      4.99 o 
   1   2   9       48.09       53.11      3.63 o 
   2   2   9       22.70       24.35      3.01 o 
   3   2   9       25.59       27.98      3.69 o 
   4   2   9      100.42      101.55      4.02 o 
   5   2   9      551.94      577.45     19.43 o 
   6   2   9       40.15       45.83      9.52 o 
   7   2   9      253.16      284.32     22.62 o 
   8   2   9        2.09        6.72      5.08 o 
  -7   3   9        0.04        3.97     10.46 o 
  -6   3   9        1.83        6.09     10.03 o 
  -5   3   9      479.28      530.76     49.89 o 
  -4   3   9      212.47      209.79     10.94 o 
  -3   3   9      158.81      154.05      9.70 o 
  -2   3   9      144.38      139.16     12.53 o 
  -1   3   9      283.81      338.80     13.58 o 
   0   3   9       74.82       89.68      5.21 o 
   1   3   9       22.26       18.97      3.24 o 
   2   3   9      273.50      276.58      7.84 o 
   3   3   9      134.80      125.42      5.65 o 
   4   3   9        0.03        0.95      0.93 o 
   5   3   9       60.72       59.57      5.96 o 
   6   3   9        3.37        5.13      3.42 o 
   7   3   9        9.70       12.00      8.71 o 
   8   3   9       17.70        8.70      8.27 o 
  -7   4   9        0.45        2.98      6.82 o 
  -6   4   9       49.49       65.80     15.53 o 
  -5   4   9        0.39        1.60      2.47 o 
  -4   4   9       39.46       31.81      5.99 o 
  -3   4   9      249.19      231.25     11.36 o 
  -2   4   9      246.46      270.25     15.29 o 
  -1   4   9      232.04      229.20     13.01 o 
   0   4   9       56.91       71.77      8.67 o 
   1   4   9      467.67      422.23      6.50 o 
   2   4   9        0.11        1.41      0.85 o 
   3   4   9      128.04      124.61      6.89 o 
   4   4   9       74.96       64.96      5.99 o 
   5   4   9        1.54        4.15      3.05 o 
   6   4   9        1.02        1.37      2.78 o 
   7   4   9        8.11       12.11      8.56 o 
   8   4   9        9.63       12.71     12.63 o 
  -6   5   9        7.93        9.42     14.68 o 
  -5   5   9       55.14       53.37     17.65 o 
  -4   5   9      385.90      367.52     18.56 o 
  -3   5   9     1392.72     1308.83     58.34 o 
  -2   5   9      258.07      259.42     14.92 o 
  -1   5   9      102.97       97.54     11.38 o 
   0   5   9        1.87        0.71      0.40 o 
   1   5   9     1036.11     1019.17     18.99 o 
   2   5   9      308.29      300.59      9.78 o 
   3   5   9        0.52        1.58      4.07 o 
   4   5   9      286.31      285.69     11.59 o 
   5   5   9       69.25       50.52      9.76 o 
   6   5   9       12.97       14.57      5.26 o 
   7   5   9       80.30       74.72      7.07 o 
   8   5   9       23.54       17.51     18.82 o 
  -6   6   9       22.90       12.12     22.38 o 
  -5   6   9       14.80       16.40      7.42 o 
  -4   6   9      246.43      229.68     20.06 o 
  -3   6   9      612.34      565.24     18.27 o 
  -2   6   9       16.84       13.67      4.69 o 
  -1   6   9        5.38        7.51      3.47 o 
   0   6   9      138.61      153.19      5.91 o 
   1   6   9      894.33      871.16     17.58 o 
   2   6   9      433.69      435.49     16.01 o 
   3   6   9       15.37       21.66      6.69 o 
   4   6   9        2.43        3.51      2.90 o 
   5   6   9        2.32        0.75      2.33 o 
   6   6   9      206.82      179.39      9.91 o 
   7   6   9       50.25       46.44     15.33 o 
   8   6   9       10.34        4.12     15.26 o 
  -6   7   9        2.99        5.33     13.41 o 
  -5   7   9       44.18       46.73     22.67 o 
  -4   7   9       45.91       33.26     11.64 o 
  -3   7   9      331.35      288.73     12.23 o 
  -2   7   9     1216.20     1141.49     35.03 o 
  -1   7   9      312.45      284.54     10.17 o 
   0   7   9       50.07       44.22      4.18 o 
   1   7   9      122.86      126.49      6.52 o 
   2   7   9      114.79      116.53      9.14 o 
   3   7   9      150.35      143.91      8.78 o 
   4   7   9      236.60      234.97      9.28 o 
   5   7   9       20.67       23.18      7.51 o 
   6   7   9      172.14      178.68      9.54 o 
   7   7   9       21.42       15.60      8.32 o 
  -6   8   9        0.96        2.82      4.81 o 
  -5   8   9       50.11       44.40     27.63 o 
  -4   8   9       15.50       20.44      9.60 o 
  -3   8   9        2.19        1.95      1.45 o 
  -2   8   9        1.89        2.19      1.83 o 
  -1   8   9       12.14       14.10      3.92 o 
   0   8   9       21.95       17.06      4.49 o 
   1   8   9       38.44       42.68      9.22 o 
   2   8   9      908.78      931.16     25.43 o 
   3   8   9     1024.74     1008.18     27.86 o 
   4   8   9       44.32       52.44     11.78 o 
   5   8   9      179.49      193.90     11.70 o 
   6   8   9        0.00        3.08      2.92 o 
   7   8   9      259.58      279.11     11.97 o 
  -6   9   9       15.30       12.71      7.57 o 
  -5   9   9       47.87       33.42     24.53 o 
  -4   9   9        1.48        4.32      3.52 o 
  -3   9   9       86.38       81.22     22.09 o 
  -2   9   9      151.59      139.85      6.81 o 
  -1   9   9      243.58      238.10     11.68 o 
   0   9   9      109.63       95.49      7.28 o 
   1   9   9      321.50      298.72     12.23 o 
   2   9   9      689.25      669.34     20.45 o 
   3   9   9       30.40       25.41      7.58 o 
   4   9   9       83.06       81.98     18.80 o 
   5   9   9       12.98       14.81      4.85 o 
   6   9   9        0.46        2.55      2.19 o 
   7   9   9        1.01        2.26      4.25 o 
  -5  10   9       46.34       41.00     22.29 o 
  -4  10   9       51.08       54.56     21.24 o 
  -3  10   9        0.01        1.17      3.62 o 
  -2  10   9     1602.24     1608.86     54.51 o 
  -1  10   9     1152.87     1113.64     42.21 o 
   0  10   9       15.39       30.25      6.91 o 
   1  10   9       89.60      108.92     11.07 o 
   2  10   9      189.15      182.72      9.01 o 
   3  10   9       38.48       47.72     12.81 o 
   4  10   9      388.69      371.55     17.66 o 
   5  10   9      159.54      148.10     13.46 o 
   6  10   9       40.59       23.05      9.76 o 
   7  10   9        2.36        4.56      5.54 o 
  -5  11   9        3.11       -0.31      4.88 o 
  -4  11   9        1.20        3.43      3.35 o 
  -3  11   9       17.57       11.69      5.58 o 
  -2  11   9       25.29       17.36      6.66 o 
  -1  11   9       50.28       70.15      7.44 o 
   0  11   9       29.40       20.94      7.54 o 
   1  11   9       38.78       31.81      8.90 o 
   2  11   9      348.29      384.36     20.27 o 
   3  11   9      182.52      175.72      8.95 o 
   4  11   9      135.82      129.40     10.82 o 
   5  11   9       14.46       11.58      5.54 o 
   6  11   9       27.60       29.77     15.91 o 
  -4  12   9       37.07       40.08     21.45 o 
  -3  12   9       79.64       95.05     22.77 o 
  -2  12   9       19.82       25.61     12.43 o 
  -1  12   9       55.10       45.57     16.48 o 
   0  12   9       48.11       45.09     11.59 o 
   1  12   9       26.23       21.82      9.43 o 
   2  12   9       12.08       12.73      4.70 o 
   3  12   9        6.54        6.94      3.13 o 
   4  12   9        3.29        4.89      3.19 o 
   5  12   9      179.79      175.09     17.12 o 
   6  12   9        0.38        3.00      2.41 o 
  -4  13   9       73.56       85.45     17.97 o 
  -3  13   9       16.14       13.04     14.29 o 
  -2  13   9       24.55       23.95     14.38 o 
  -1  13   9        2.74        2.75      2.63 o 
   0  13   9      101.94       98.07     16.23 o 
   1  13   9        7.22        4.89      3.02 o 
   2  13   9        0.08        3.29      2.66 o 
   3  13   9       27.20       22.36      9.57 o 
   4  13   9        4.05        5.44      3.07 o 
   5  13   9        1.46        3.28      2.52 o 
  -3  14   9       28.40       23.16     17.03 o 
  -2  14   9        8.76        6.04      8.40 o 
  -1  14   9       11.85        4.17      2.62 o 
   0  14   9      113.16      105.24     10.36 o 
   1  14   9      115.70      123.03     15.81 o 
   2  14   9       13.45       10.16      4.28 o 
   3  14   9        3.99        4.33      3.72 o 
   4  14   9       27.97       23.52     10.75 o 
   5  14   9       33.12       14.27     11.00 o 
  -2  15   9       13.87        7.78      5.57 o 
  -1  15   9       15.18       20.06     13.22 o 
   0  15   9       21.97       15.57      8.16 o 
   1  15   9        6.17        6.26      4.21 o 
   2  15   9       34.92       30.87     16.48 o 
   3  15   9      136.32      133.39     11.02 o 
   4  15   9       55.77       30.90     17.11 o 
  -1  16   9       15.75       11.80     13.86 o 
   0  16   9       16.40       19.83     13.96 o 
   1  16   9       99.82      108.97     12.31 o 
   2  16   9       46.80       24.09     18.61 o 
   3  16   9        0.13       -1.27      5.01 o 
  -1 -12  10       19.51       12.73     10.28 o 
   0 -12  10       47.56       20.08     20.12 o 
   1 -12  10        0.95        5.05      4.44 o 
   2 -12  10        3.02        5.43      7.18 o 
  -3 -11  10        0.00        0.10      4.76 o 
  -2 -11  10       33.80       25.09     15.59 o 
  -1 -11  10       17.95       12.17      7.23 o 
   0 -11  10      231.82      231.27     14.72 o 
   1 -11  10        4.31        5.77      4.71 o 
   2 -11  10        2.13        4.67      4.98 o 
   3 -11  10        1.87        3.23      5.97 o 
   4 -11  10        0.08        3.62      4.99 o 
  -3 -10  10       26.03       21.17     10.69 o 
  -2 -10  10       31.31       28.69     15.85 o 
  -1 -10  10        3.49        5.50      3.09 o 
   0 -10  10      886.34      860.01     48.67 o 
   1 -10  10        0.69        3.73      5.20 o 
   2 -10  10       20.30       19.60     11.79 o 
   3 -10  10       60.93       44.40     33.16 o 
   4 -10  10       19.10       16.61     13.63 o 
  -4  -9  10       40.05       28.60     16.24 o 
  -3  -9  10       15.56       16.19      8.63 o 
  -2  -9  10        4.45        4.75      3.19 o 
  -1  -9  10      720.95      682.27     20.76 o 
   0  -9  10      114.21      138.98     15.99 o 
   1  -9  10      113.18      128.45      9.00 o 
   2  -9  10        0.70        3.67      4.21 o 
   3  -9  10       12.08       12.31      8.08 o 
   4  -9  10       79.02       75.63     30.79 o 
   5  -9  10        2.28        1.83      5.06 o 
  -4  -8  10        3.54        2.75      8.82 o 
  -3  -8  10       79.31       89.79     11.13 o 
  -2  -8  10        2.28        3.05      2.51 o 
  -1  -8  10      245.73      245.42     13.60 o 
   0  -8  10      113.50      121.24     11.83 o 
   1  -8  10        0.06        1.53      1.96 o 
   2  -8  10        2.02        1.89      3.67 o 
   3  -8  10       16.98       16.48      9.85 o 
   4  -8  10       76.55       72.35     33.74 o 
   5  -8  10       31.94       29.91     23.84 o 
   6  -8  10        1.30        3.06      3.86 o 
  -5  -7  10        0.19        2.43      1.96 o 
  -4  -7  10       73.54      106.73     22.35 o 
  -3  -7  10       77.87       83.84     24.48 o 
  -2  -7  10       18.99       19.18      8.25 o 
  -1  -7  10        5.59        6.34      3.21 o 
   0  -7  10     1042.33     1178.96     26.16 o 
   1  -7  10      322.66      334.15     17.84 o 
   2  -7  10        7.01        7.88      6.46 o 
   3  -7  10       44.01       50.70     24.26 o 
   4  -7  10        1.32        3.71      3.29 o 
   5  -7  10       44.33       34.98     20.65 o 
   6  -7  10       13.93       12.15      9.03 o 
  -5  -6  10       66.84       61.40     29.08 o 
  -4  -6  10      100.07       94.29     11.82 o 
  -3  -6  10        4.38        4.61      4.32 o 
  -2  -6  10      101.41      100.68      7.46 o 
  -1  -6  10        2.02        1.83      2.69 o 
   0  -6  10      470.43      460.11     21.99 o 
   1  -6  10       39.36       43.56     12.40 o 
   2  -6  10       28.99       27.01      3.10 o 
   3  -6  10        0.85        3.25      4.34 o 
   4  -6  10        7.30        5.48      3.55 o 
   5  -6  10      207.86      223.86     17.16 o 
   6  -6  10      181.41      208.63     21.47 o 
  -6  -5  10      109.51      117.71     29.76 o 
  -5  -5  10        1.89        1.89      3.13 o 
  -4  -5  10       43.15       45.26      7.41 o 
  -3  -5  10      126.84      114.07      8.67 o 
  -2  -5  10      178.44      170.40     11.45 o 
  -1  -5  10      180.20      177.95      8.08 o 
   0  -5  10       10.48       13.46      4.79 o 
   1  -5  10      231.79      232.00      9.81 o 
   2  -5  10       37.41       37.04      4.71 o 
   3  -5  10       16.14       14.09      6.93 o 
   4  -5  10      223.73      180.26     13.02 o 
   5  -5  10      320.58      302.35     20.93 o 
   6  -5  10       33.10       25.82     17.62 o 
   7  -5  10        1.67        4.20      3.14 o 
  -6  -4  10        5.00        5.89      6.49 o 
  -5  -4  10       75.74       81.16      8.97 o 
  -4  -4  10       18.47       18.26      6.18 o 
  -3  -4  10       52.46       52.72      5.65 o 
  -2  -4  10       34.93       33.94     10.18 o 
  -1  -4  10        3.56        4.98      2.42 o 
   0  -4  10      148.97      142.60      8.64 o 
   1  -4  10     1500.02     1438.73     69.36 o 
   2  -4  10     1063.44     1076.83     38.16 o 
   3  -4  10        2.35        1.96      3.73 o 
   4  -4  10       13.58       18.48      9.46 o 
   5  -4  10      100.69      109.53     12.93 o 
   6  -4  10       20.32       17.17     10.75 o 
   7  -4  10        1.04        1.32      5.15 o 
  -6  -3  10        5.93        7.86     14.75 o 
  -5  -3  10        0.79        1.55      2.77 o 
  -4  -3  10       95.72       97.71     15.46 o 
  -3  -3  10       33.62       33.73      7.20 o 
  -2  -3  10       45.98       47.56      6.56 o 
  -1  -3  10       90.40       82.28      5.38 o 
   0  -3  10       29.61       33.88     10.05 o 
   1  -3  10       46.44       35.44      4.31 o 
   2  -3  10       20.20       21.92      7.34 o 
   3  -3  10       13.84       20.60      7.83 o 
   4  -3  10       32.74       42.34     15.48 o 
   5  -3  10        1.10        3.46      3.98 o 
   6  -3  10       66.11       76.99     33.67 o 
   7  -3  10       86.70      110.58     12.34 o 
  -6  -2  10        4.25        9.62      8.99 o 
  -5  -2  10       68.60       59.58     22.78 o 
  -4  -2  10      319.75      342.68     27.51 o 
  -3  -2  10      497.62      516.57     17.05 o 
  -2  -2  10      448.82      449.56     24.51 o 
  -1  -2  10      261.07      264.62     10.06 o 
   0  -2  10      100.99      104.87      5.93 o 
   1  -2  10        5.52        5.21      1.66 o 
   2  -2  10       33.00       34.68     12.10 o 
   3  -2  10      843.07      850.72     31.21 o 
   4  -2  10      436.79      431.43     21.71 o 
   5  -2  10        8.69        7.91      4.09 o 
   6  -2  10       21.87       22.19     10.50 o 
   7  -2  10       50.54       53.40     32.71 o 
  -6  -1  10      151.18      183.03     62.32 o 
  -5  -1  10       53.42       56.89     42.76 o 
  -4  -1  10       94.39       89.85     11.71 o 
  -3  -1  10      125.58      135.25      7.06 o 
  -2  -1  10       24.83       24.82      5.35 o 
  -1  -1  10      204.04      207.79      9.30 o 
   0  -1  10       61.48       56.67      4.03 o 
   1  -1  10       39.15       38.15      3.60 o 
   2  -1  10       37.39       40.50     15.23 o 
   3  -1  10      157.16      173.99     13.04 o 
   4  -1  10       10.56        6.67      4.36 o 
   5  -1  10       23.80       35.61     16.29 o 
   6  -1  10       65.45       57.62     31.57 o 
   7  -1  10       10.35       13.44     11.03 o 
   8  -1  10       16.07        9.64     10.98 o 
  -6   0  10       48.80       50.77     32.41 o 
  -5   0  10       61.85       73.88     36.02 o 
  -4   0  10        1.87        1.62      1.43 o 
  -3   0  10       60.95       59.74     11.35 o 
  -2   0  10       82.68       78.17      3.26 o 
  -1   0  10       88.71       83.38      5.25 o 
   0   0  10        6.23        8.84      2.07 o 
   1   0  10        2.70        3.82      1.18 o 
   2   0  10      224.38      229.05     16.83 o 
   3   0  10       46.83       49.48     15.26 o 
   4   0  10      309.50      308.95     22.08 o 
   5   0  10        0.07        3.40      3.87 o 
   6   0  10       33.02       30.83     18.99 o 
   7   0  10        2.09        5.17      4.56 o 
   8   0  10        1.00        1.11      2.96 o 
  -6   1  10       91.55       78.18     56.91 o 
  -5   1  10      124.62      143.22     58.58 o 
  -4   1  10        0.02        1.19      2.24 o 
  -3   1  10        0.03        1.53      2.12 o 
  -2   1  10       19.74       19.92      1.84 o 
  -1   1  10      227.99      230.93      9.20 o 
   0   1  10      220.21      211.09      7.97 o 
   1   1  10      766.06      783.14     13.59 o 
   2   1  10        6.13        5.60      1.71 o 
   3   1  10       41.19      103.19     36.78 o 
   4   1  10       99.67      109.26     12.34 o 
   5   1  10        2.15        5.83      4.90 o 
   6   1  10        0.20        4.88      4.14 o 
   7   1  10       37.38       35.94     23.91 o 
   8   1  10        0.30        5.42      4.27 o 
  -6   2  10        0.43        2.73      9.09 o 
  -5   2  10      125.88      149.46     37.81 o 
  -4   2  10       43.16       42.26      5.84 o 
  -3   2  10      836.67      808.13     46.27 o 
  -2   2  10      480.13      474.48     19.34 o 
  -1   2  10      219.86      233.52     13.35 o 
   0   2  10      375.55      408.60      8.74 o 
   1   2  10       91.43       89.41      3.45 o 
   2   2  10      446.98      443.85     10.09 o 
   3   2  10        5.64        6.93      2.41 o 
   4   2  10       91.25       83.38      5.16 o 
   5   2  10      240.77      228.99      9.89 o 
   6   2  10       11.12       14.19      6.83 o 
   7   2  10       27.20       21.88     16.04 o 
   8   2  10       12.06       10.40      8.69 o 
  -6   3  10        0.38        2.48      9.57 o 
  -5   3  10       61.64       77.60     37.46 o 
  -4   3  10       21.71       12.58      5.72 o 
  -3   3  10      238.06      251.78     12.45 o 
  -2   3  10      141.35      135.94     17.24 o 
  -1   3  10      803.03      791.59     32.16 o 
   0   3  10      100.17       93.06      4.50 o 
   1   3  10        5.53        3.02      1.60 o 
   2   3  10        1.26        1.55      0.78 o 
   3   3  10      171.50      164.50      7.63 o 
   4   3  10       72.44       62.79      5.72 o 
   5   3  10      556.89      559.73     17.79 o 
   6   3  10       14.98       17.08      7.44 o 
   7   3  10        4.51        2.80      6.72 o 
   8   3  10        8.89        8.44      8.46 o 
  -6   4  10       55.10       59.59     52.14 o 
  -5   4  10       70.58       88.13     47.21 o 
  -4   4  10      126.41      136.36      9.63 o 
  -3   4  10       92.03       77.07      8.91 o 
  -2   4  10      170.14      160.53     11.90 o 
  -1   4  10       26.68       32.42     12.57 o 
   0   4  10      181.65      180.77     13.65 o 
   1   4  10       61.92       63.28      3.62 o 
   2   4  10      214.11      191.28      7.54 o 
   3   4  10        0.01        1.49      1.29 o 
   4   4  10       47.94       50.43      5.76 o 
   5   4  10        7.09        8.97      3.89 o 
   6   4  10       74.12       74.25      7.54 o 
   7   4  10        0.95        5.40      3.90 o 
   8   4  10       97.89      111.14     15.01 o 
  -6   5  10       19.20       15.16     16.37 o 
  -5   5  10        9.94       10.77      5.32 o 
  -4   5  10        3.66       11.88      5.28 o 
  -3   5  10        4.65        2.29      2.49 o 
  -2   5  10      352.30      361.85     24.02 o 
  -1   5  10       40.27       47.67     14.92 o 
   0   5  10        2.47        5.52      3.52 o 
   1   5  10      280.82      255.94      6.16 o 
   2   5  10       24.30       31.42      6.38 o 
   3   5  10      209.75      214.99      9.05 o 
   4   5  10       25.71       28.28      8.42 o 
   5   5  10      108.92       91.80     11.47 o 
   6   5  10        0.02        1.14      1.92 o 
   7   5  10       38.22       37.95     20.81 o 
   8   5  10       24.71       23.92     20.23 o 
  -6   6  10        4.64        5.10     11.64 o 
  -5   6  10        3.90        2.09      4.28 o 
  -4   6  10        8.46        6.78      5.38 o 
  -3   6  10       95.24      100.81     12.27 o 
  -2   6  10      625.82      644.27     35.28 o 
  -1   6  10        0.60        2.39      3.95 o 
   0   6  10      134.95      128.02      6.79 o 
   1   6  10        3.83        3.78      1.47 o 
   2   6  10       17.65       25.52      6.27 o 
   3   6  10       12.90       15.02      4.79 o 
   4   6  10      458.69      476.97     17.39 o 
   5   6  10        2.26        3.24      2.27 o 
   6   6  10       88.41       96.23      7.27 o 
   7   6  10       17.73       14.80     11.22 o 
  -6   7  10        1.27        3.21      4.47 o 
  -5   7  10      145.45      128.23     18.22 o 
  -4   7  10       27.34       28.25     13.61 o 
  -3   7  10        1.28        1.96      2.88 o 
  -2   7  10       74.67       78.06     10.57 o 
  -1   7  10      170.88      178.42     13.25 o 
   0   7  10       15.57       15.29      3.59 o 
   1   7  10       94.27       92.95      4.02 o 
   2   7  10      722.82      729.15     20.81 o 
   3   7  10      138.89      134.20     10.76 o 
   4   7  10       58.86       53.08      6.81 o 
   5   7  10       78.67       70.99      8.23 o 
   6   7  10        7.65        4.10      2.41 o 
   7   7  10      114.23      125.51     10.87 o 
  -6   8  10        1.72       -0.51      5.71 o 
  -5   8  10        3.72        3.40      4.00 o 
  -4   8  10       23.86       25.23     14.90 o 
  -3   8  10        6.44        8.24      4.74 o 
  -2   8  10        0.50        2.97      3.26 o 
  -1   8  10      327.70      331.21     12.34 o 
   0   8  10       11.13        7.81      2.75 o 
   1   8  10       78.92       71.66      6.85 o 
   2   8  10      834.61      838.44     23.59 o 
   3   8  10       40.12       43.04     11.11 o 
   4   8  10      237.07      264.59     15.56 o 
   5   8  10        2.70        2.84      2.47 o 
   6   8  10       12.87       20.38      6.88 o 
   7   8  10       34.80       26.04     18.85 o 
  -5   9  10       21.67       20.03     11.25 o 
  -4   9  10       14.10       13.72      8.26 o 
  -3   9  10        6.85       13.89      8.27 o 
  -2   9  10      105.19       91.81     28.19 o 
  -1   9  10      911.81      879.39     26.77 o 
   0   9  10        0.01        0.93      2.09 o 
   1   9  10      173.59      166.96      9.79 o 
   2   9  10      424.09      408.57     15.60 o 
   3   9  10        3.42        3.34      2.46 o 
   4   9  10      153.54      149.01     13.32 o 
   5   9  10      393.52      405.98     14.85 o 
   6   9  10       66.72       65.35      6.06 o 
   7   9  10        0.07        2.20      2.90 o 
  -5  10  10       36.21       35.70     15.71 o 
  -4  10  10       51.05       39.96     21.39 o 
  -3  10  10        2.59        2.73      2.65 o 
  -2  10  10       51.73       42.21     16.12 o 
  -1  10  10       73.76       61.73      5.59 o 
   0  10  10       24.62       14.36      5.27 o 
   1  10  10      158.39      148.93      8.19 o 
   2  10  10      147.81      148.46      8.76 o 
   3  10  10      103.98       89.73     18.85 o 
   4  10  10      135.79      134.57      9.72 o 
   5  10  10        0.00        2.79      2.65 o 
   6  10  10        3.87        3.79      2.31 o 
  -5  11  10       37.78       38.47     25.18 o 
  -4  11  10       89.26      110.55     13.79 o 
  -3  11  10      135.18      124.87     28.74 o 
  -2  11  10       36.80       26.67     10.84 o 
  -1  11  10        5.18        7.84      3.72 o 
   0  11  10       11.54       15.19      5.42 o 
   1  11  10      168.93      158.36      8.29 o 
   2  11  10       97.02      100.78     14.16 o 
   3  11  10       18.11       14.22      6.49 o 
   4  11  10      342.48      366.43     13.97 o 
   5  11  10       78.31       81.07     12.44 o 
   6  11  10        4.12        4.51      3.92 o 
  -4  12  10      254.77      301.62     17.79 o 
  -3  12  10       28.08       29.03     16.49 o 
  -2  12  10      109.91      107.90     11.68 o 
  -1  12  10        9.10       14.40      7.76 o 
   0  12  10      131.49      131.52      9.79 o 
   1  12  10        2.33        3.91      3.72 o 
   2  12  10       49.25       50.30     17.32 o 
   3  12  10       42.97       28.81     11.87 o 
   4  12  10      150.69      140.06     28.23 o 
   5  12  10       38.28       38.63     17.29 o 
   6  12  10       23.91       10.57      7.21 o 
  -4  13  10       72.55       50.08     28.84 o 
  -3  13  10        8.70        7.71      6.06 o 
  -2  13  10       10.78        8.28      7.25 o 
  -1  13  10       63.49       51.58     21.19 o 
   0  13  10      150.53      149.53     10.33 o 
   1  13  10       42.25       41.19     13.83 o 
   2  13  10       41.00       32.31     11.29 o 
   3  13  10       18.50       21.29     12.15 o 
   4  13  10       16.41       16.53      7.90 o 
   5  13  10        5.20        4.46      3.27 o 
  -3  14  10       20.43       13.30     12.15 o 
  -2  14  10      156.84      132.87     26.82 o 
  -1  14  10       81.47       68.08     32.40 o 
   0  14  10       14.58       12.98     10.19 o 
   1  14  10       34.45       24.36     11.14 o 
   2  14  10       62.47       45.67     21.19 o 
   3  14  10       65.51       42.24     26.51 o 
   4  14  10       27.23       22.61     13.79 o 
  -2  15  10        0.12        2.66      4.47 o 
  -1  15  10       46.76       34.71     27.55 o 
   0  15  10        0.04        3.12      5.01 o 
   1  15  10      218.53      213.42     16.05 o 
   2  15  10       81.20       98.11     10.69 o 
   3  15  10        1.62        2.32      3.30 o 
   4  15  10       28.51       19.69     18.47 o 
   0  16  10        0.54        1.67      3.89 o 
   1  16  10        7.51        5.79      4.28 o 
   2  16  10       15.00        6.35      3.84 o 
  -2 -11  11        0.86        1.05      3.85 o 
  -1 -11  11       85.26       78.61     12.78 o 
   0 -11  11       13.78       11.09      6.48 o 
   1 -11  11        1.46        2.09      4.05 o 
   2 -11  11        6.23        5.80      8.31 o 
   3 -11  11        1.83        3.70      4.32 o 
  -3 -10  11      147.68      169.22     15.19 o 
  -2 -10  11        0.12        1.99      3.29 o 
  -1 -10  11       18.38       10.94      6.75 o 
   0 -10  11        8.64       13.92      8.94 o 
   1 -10  11       19.21       21.27     14.31 o 
   2 -10  11        7.17       10.88     10.49 o 
   3 -10  11        1.04        2.20      3.50 o 
   4 -10  11       34.02       23.91     19.90 o 
  -3  -9  11       23.33       26.66     18.75 o 
  -2  -9  11      140.85      150.98     11.84 o 
  -1  -9  11       70.74       60.04      8.68 o 
   0  -9  11       10.09        4.45      3.15 o 
   1  -9  11      115.30      104.76     13.66 o 
   2  -9  11       38.24       39.75     23.48 o 
   3  -9  11        1.86        2.40      4.92 o 
   4  -9  11       41.88       27.54     23.02 o 
   5  -9  11        6.29        6.47      8.94 o 
  -4  -8  11        2.06        3.69      4.55 o 
  -3  -8  11        0.98        0.68      5.00 o 
  -2  -8  11        0.04        3.23      3.97 o 
  -1  -8  11        0.99        2.31      3.09 o 
   0  -8  11       70.12       57.91     20.58 o 
   1  -8  11      390.33      382.72     22.03 o 
   2  -8  11        1.90        4.87      3.08 o 
   3  -8  11       10.93       10.41      7.83 o 
   4  -8  11        3.59        3.72      4.94 o 
   5  -8  11       20.20       19.79     14.91 o 
  -4  -7  11       47.90       37.24     21.45 o 
  -3  -7  11      299.04      272.16     14.82 o 
  -2  -7  11       18.17       13.72      5.84 o 
  -1  -7  11       24.68       30.19     11.09 o 
   0  -7  11        0.68        2.34      2.68 o 
   1  -7  11       27.66       26.54     10.04 o 
   2  -7  11       97.26       92.87     31.98 o 
   3  -7  11       60.75       47.99     10.59 o 
   4  -7  11        1.23        4.42      4.14 o 
   5  -7  11       44.53       30.88     27.12 o 
   6  -7  11        0.96        3.04      5.15 o 
  -5  -6  11        4.15        6.92      9.55 o 
  -4  -6  11        4.01        2.23      3.86 o 
  -3  -6  11       15.93       13.17      7.91 o 
  -2  -6  11       88.17       94.14      7.74 o 
  -1  -6  11      252.84      251.85     17.73 o 
   0  -6  11        5.38        5.78      3.00 o 
   1  -6  11        4.13        4.70      4.79 o 
   2  -6  11        3.06        5.16      5.05 o 
   3  -6  11       67.95       88.86     13.62 o 
   4  -6  11        6.13        9.01      6.48 o 
   5  -6  11      244.24      274.71     17.73 o 
   6  -6  11       12.35        5.01      5.99 o 
  -5  -5  11       73.81       80.73     14.73 o 
  -4  -5  11      129.13      137.63     11.82 o 
  -3  -5  11       47.50       39.48     15.50 o 
  -2  -5  11      142.93      147.77      7.50 o 
  -1  -5  11       12.38       12.16      5.38 o 
   0  -5  11        0.20        1.09      2.18 o 
   1  -5  11       66.59       63.20      7.10 o 
   2  -5  11       68.43       64.28      8.39 o 
   3  -5  11       20.27       15.00      8.65 o 
   4  -5  11      168.72      160.10     14.70 o 
   5  -5  11      102.15       91.49     18.26 o 
   6  -5  11        7.37       10.38      8.68 o 
  -5  -4  11      142.44      158.45     56.38 o 
  -4  -4  11       24.67       20.01     10.90 o 
  -3  -4  11       18.04       14.10      7.20 o 
  -2  -4  11      192.44      190.14      7.89 o 
  -1  -4  11      205.58      208.51      9.31 o 
   0  -4  11      161.46      161.33      9.94 o 
   1  -4  11       20.26       16.02      5.68 o 
   2  -4  11       43.86       42.37     15.76 o 
   3  -4  11        0.52        1.72      3.54 o 
   4  -4  11      155.10      130.01     20.65 o 
   5  -4  11        6.97       10.21     10.04 o 
   6  -4  11      111.94      109.45     16.58 o 
   7  -4  11        1.55        6.04      5.54 o 
  -6  -3  11       11.74        8.77     10.41 o 
  -5  -3  11        6.83        9.90     12.38 o 
  -4  -3  11       10.95       11.35      7.33 o 
  -3  -3  11        6.18        6.26      2.33 o 
  -2  -3  11       92.90       87.75      6.29 o 
  -1  -3  11       39.61       37.46     10.54 o 
   0  -3  11     1246.92     1326.55     34.70 o 
   1  -3  11      997.00      949.19     35.03 o 
   2  -3  11      180.66      171.69     11.37 o 
   3  -3  11       41.79       54.43     19.28 o 
   4  -3  11       55.88       74.73     26.34 o 
   5  -3  11      148.34      156.45     17.53 o 
   6  -3  11       11.58        6.51      5.24 o 
   7  -3  11        3.26        1.76      4.07 o 
  -6  -2  11       79.88       88.56     53.68 o 
  -5  -2  11       87.56       91.59     46.96 o 
  -4  -2  11       13.45       11.51      6.37 o 
  -3  -2  11       42.89       33.84      6.58 o 
  -2  -2  11        4.59        3.02      2.33 o 
  -1  -2  11       44.35       40.54      8.26 o 
   0  -2  11      646.16      681.87     19.40 o 
   1  -2  11      290.42      264.03     10.70 o 
   2  -2  11      182.16      174.12     15.76 o 
   3  -2  11       21.11       22.81      8.29 o 
   4  -2  11        6.60        9.53      4.33 o 
   5  -2  11        1.20        2.96      4.34 o 
   6  -2  11        7.34        7.41      9.59 o 
   7  -2  11       54.81       68.97      9.61 o 
  -6  -1  11      138.32      164.14     35.69 o 
  -5  -1  11       17.83       21.04     12.73 o 
  -4  -1  11      369.03      424.62     28.62 o 
  -3  -1  11      519.27      484.10     22.99 o 
  -2  -1  11      277.91      271.49      8.07 o 
  -1  -1  11        6.42        6.76      1.97 o 
   0  -1  11       89.61       90.00      4.83 o 
   1  -1  11      351.24      340.22      9.49 o 
   2  -1  11       57.13       58.27      7.38 o 
   3  -1  11      274.27      278.13     16.57 o 
   4  -1  11      562.21      530.00     22.85 o 
   5  -1  11       41.52       32.67     14.48 o 
   6  -1  11       18.99       28.31     16.51 o 
   7  -1  11       17.36       20.31     12.62 o 
  -6   0  11        7.62       10.13     12.98 o 
  -5   0  11       45.40       57.31     19.78 o 
  -4   0  11      381.61      417.32     33.37 o 
  -3   0  11      290.73      315.17     10.42 o 
  -2   0  11       50.00       49.76      7.64 o 
  -1   0  11       30.71       27.19      3.48 o 
   0   0  11       49.23       51.79      5.57 o 
   1   0  11      838.10      771.65     28.20 o 
   2   0  11     1632.22     1568.26     47.57 o 
   3   0  11       49.65       56.67      9.45 o 
   4   0  11       18.74       19.68      7.89 o 
   5   0  11       85.67      105.48     13.54 o 
   6   0  11       65.57       71.70     13.30 o 
   7   0  11       25.01       20.94     16.76 o 
  -6   1  11       34.29       32.31     33.07 o 
  -5   1  11        1.47        2.00      4.34 o 
  -4   1  11       76.27       57.56      6.17 o 
  -3   1  11       13.53       11.44      4.03 o 
  -2   1  11      160.52      144.18      9.45 o 
  -1   1  11       83.53       81.74      2.89 o 
   0   1  11      646.40      667.10     18.63 o 
   1   1  11      198.58      185.12      7.02 o 
   2   1  11        8.94        8.79      2.94 o 
   3   1  11      131.25      140.90     12.03 o 
   4   1  11      262.28      258.89     15.70 o 
   5   1  11       74.03       76.78     24.77 o 
   6   1  11        1.99        5.54      4.39 o 
   7   1  11       15.10        7.20      8.30 o 
  -6   2  11       13.28       10.89     15.59 o 
  -5   2  11       49.20       46.98     35.87 o 
  -4   2  11      472.86      462.98     24.45 o 
  -3   2  11      106.87      115.55     10.79 o 
  -2   2  11       65.52       61.51      9.07 o 
  -1   2  11      317.96      337.36     17.06 o 
   0   2  11      310.87      337.90     10.13 o 
   1   2  11      190.24      190.73      7.30 o 
   2   2  11       85.45       84.31      5.00 o 
   3   2  11       47.65       40.55      2.16 o 
   4   2  11       57.64       71.22     21.67 o 
   5   2  11        2.12       12.24     16.31 o 
   6   2  11        1.24        2.49      3.26 o 
   7   2  11       16.03       13.84      9.81 o 
   8   2  11        4.99        4.22     12.10 o 
  -6   3  11        5.53        7.60     10.43 o 
  -5   3  11      121.16      115.66     18.21 o 
  -4   3  11      389.55      351.36     21.66 o 
  -3   3  11      441.77      421.89     23.45 o 
  -2   3  11      371.92      375.62     21.99 o 
  -1   3  11       11.03       11.31      4.44 o 
   0   3  11      241.06      249.16     13.71 o 
   1   3  11       21.15       21.91      3.49 o 
   2   3  11     1562.92     1649.79     42.80 o 
   3   3  11      242.43      240.43      8.19 o 
   4   3  11        0.44        1.72      1.79 o 
   5   3  11       13.53       12.99      7.48 o 
   6   3  11       92.07      101.74     37.24 o 
   7   3  11        6.20        9.93      8.87 o 
  -6   4  11        2.67        7.02      8.51 o 
  -5   4  11      141.66      169.85     28.95 o 
  -4   4  11       14.38       21.48     12.98 o 
  -3   4  11      220.89      223.75     12.39 o 
  -2   4  11      313.23      308.94     15.77 o 
  -1   4  11      242.92      246.96     12.57 o 
   0   4  11        1.66        3.03      4.29 o 
   1   4  11        2.46        1.44      0.95 o 
   2   4  11      819.98      815.26     22.34 o 
   3   4  11       98.65       94.66      4.70 o 
   4   4  11      291.87      294.69     11.24 o 
   5   4  11      175.80      177.44      8.77 o 
   6   4  11      220.45      207.00     13.32 o 
   7   4  11        1.31        3.29      5.74 o 
  -6   5  11       24.11       21.47     22.38 o 
  -5   5  11       65.94       61.56     34.83 o 
  -4   5  11      151.58      152.88     12.31 o 
  -3   5  11      154.62      139.17     10.59 o 
  -2   5  11      106.42      102.40      8.14 o 
  -1   5  11        7.65        8.93      5.04 o 
   0   5  11        9.48       21.62      7.02 o 
   1   5  11        2.21        3.21      1.15 o 
   2   5  11     1375.71     1438.51     35.47 o 
   3   5  11       84.42       81.37      9.80 o 
   4   5  11      388.06      398.84     13.76 o 
   5   5  11       33.17       28.52     12.34 o 
   6   5  11       24.16       27.42      9.91 o 
   7   5  11       16.48       15.30     12.24 o 
  -6   6  11        3.89       -0.23      8.82 o 
  -5   6  11        2.81        7.61      5.67 o 
  -4   6  11       47.33       43.26     14.74 o 
  -3   6  11       56.19       64.28     11.01 o 
  -2   6  11       86.80       92.82     11.47 o 
  -1   6  11       49.48       56.17      8.61 o 
   0   6  11        4.21        4.84      3.02 o 
   1   6  11       47.11       42.88      3.56 o 
   2   6  11      664.95      692.36     20.07 o 
   3   6  11        6.02        9.58      3.47 o 
   4   6  11        3.30        3.87      2.83 o 
   5   6  11        0.15        2.05      1.96 o 
   6   6  11       15.38        7.39      6.75 o 
   7   6  11       62.82       48.02     23.70 o 
  -5   7  11       16.57        8.66      7.90 o 
  -4   7  11       14.50       18.15      8.55 o 
  -3   7  11       62.28       54.82     15.54 o 
  -2   7  11      106.86      112.48     29.75 o 
  -1   7  11       26.75       28.29     10.12 o 
   0   7  11       38.10       32.04      6.07 o 
   1   7  11      276.84      258.41     12.94 o 
   2   7  11      111.72      112.78      7.59 o 
   3   7  11      128.16      130.48     22.32 o 
   4   7  11      112.18      110.50     10.97 o 
   5   7  11      114.53      113.68      8.68 o 
   6   7  11        0.31        3.37      2.45 o 
   7   7  11        3.63        5.93      4.70 o 
  -5   8  11       17.02        6.30      5.17 o 
  -4   8  11        5.03        4.21      3.73 o 
  -3   8  11       98.32       85.00     12.11 o 
  -2   8  11      226.85      227.35     20.65 o 
  -1   8  11       25.66       44.71     12.34 o 
   0   8  11      135.07      136.92      5.68 o 
   1   8  11      133.46      142.72      6.93 o 
   2   8  11      229.95      233.50      8.74 o 
   3   8  11       77.80       83.83     13.12 o 
   4   8  11      101.02      110.35     12.55 o 
   5   8  11       37.66       31.18     13.04 o 
   6   8  11       26.39       28.77     11.53 o 
   7   8  11        5.53        7.46      5.89 o 
  -5   9  11       20.98       15.17     11.84 o 
  -4   9  11      181.55      209.85     15.11 o 
  -3   9  11        1.46        4.52      3.43 o 
  -2   9  11      215.55      214.73     16.52 o 
  -1   9  11      206.86      186.67     21.14 o 
   0   9  11       88.98       90.97      5.68 o 
   1   9  11       89.35       91.61      6.23 o 
   2   9  11       57.26       56.69     14.56 o 
   3   9  11       56.80       55.13     14.69 o 
   4   9  11       17.68       14.78      6.84 o 
   5   9  11        0.43        5.38      3.99 o 
   6   9  11        0.93        2.16      2.78 o 
   7   9  11       23.06       18.76     14.54 o 
  -5  10  11        7.00       12.31      8.15 o 
  -4  10  11       52.62       48.54     28.45 o 
  -3  10  11       63.90       57.96     24.11 o 
  -2  10  11       26.57       39.95     10.63 o 
  -1  10  11        8.91       12.89      7.39 o 
   0  10  11       34.16       29.10      9.08 o 
   1  10  11        6.95        6.45      2.62 o 
   2  10  11      169.21      165.46     10.67 o 
   3  10  11        5.77        8.21      4.01 o 
   4  10  11        1.60        3.27      2.34 o 
   5  10  11      132.85      132.98     18.27 o 
   6  10  11      174.28      181.96     12.42 o 
  -4  11  11       20.76       23.09     16.32 o 
  -3  11  11        0.98        3.01      4.17 o 
  -2  11  11       57.98       59.49     22.94 o 
  -1  11  11       48.37       53.07     29.44 o 
   0  11  11       86.30      103.87     13.32 o 
   1  11  11       33.18       31.24     10.09 o 
   2  11  11       91.36       70.25     22.96 o 
   3  11  11       72.00       56.66     15.17 o 
   4  11  11       16.11       20.48      8.92 o 
   5  11  11        0.02        2.15      3.35 o 
   6  11  11       31.95       15.26     11.82 o 
  -4  12  11        0.12       -1.70      5.37 o 
  -3  12  11       58.00       65.48     30.15 o 
  -2  12  11        5.76        5.29      5.78 o 
  -1  12  11      145.72      143.88     12.87 o 
   0  12  11       92.93       91.65     38.63 o 
   1  12  11      240.24      227.28     10.94 o 
   2  12  11       12.55        8.79      4.26 o 
   3  12  11      146.48      135.61     14.18 o 
   4  12  11       70.86       94.32     12.12 o 
   5  12  11        0.37        1.42      3.03 o 
  -3  13  11        1.33        3.96      3.95 o 
  -2  13  11       88.61       75.05     13.02 o 
  -1  13  11       57.53       40.04     24.55 o 
   0  13  11       12.73       11.03      6.22 o 
   1  13  11       38.34       28.09     15.49 o 
   2  13  11       49.52       42.49     16.01 o 
   3  13  11      144.57      146.76      9.09 o 
   4  13  11       32.12       21.57      9.13 o 
   5  13  11        1.03        3.27      2.90 o 
  -2  14  11        0.91        3.70      3.48 o 
  -1  14  11      244.76      245.01     18.72 o 
   0  14  11       26.99       23.88     22.91 o 
   1  14  11       43.54       58.43     32.60 o 
   2  14  11      173.81      207.62     11.52 o 
   3  14  11       11.84        6.70      3.49 o 
   4  14  11       25.90       21.11     12.49 o 
  -1  15  11        2.06        2.44      4.62 o 
   0  15  11       14.34        8.75     10.23 o 
   1  15  11       10.45       10.57      5.52 o 
   2  15  11       35.99       25.76     13.15 o 
   3  15  11        0.18        2.65      3.81 o 
   1  16  11        5.45       10.10      7.42 o 
   0 -11  12        0.48        0.93      3.52 o 
   1 -11  12       60.80       58.13     12.11 o 
  -2 -10  12       73.32       79.41     27.57 o 
   0 -10  12        3.65        2.97      3.80 o 
   1 -10  12       54.43       27.28     23.05 o 
   2 -10  12        3.58        3.86      5.26 o 
   3 -10  12       26.85       20.18     19.10 o 
  -3  -9  12       49.17       56.92      8.70 o 
  -2  -9  12       17.97        7.96      9.58 o 
  -1  -9  12       59.52       40.29     16.42 o 
   0  -9  12      114.15      114.20     13.62 o 
   1  -9  12      209.25      234.49     15.07 o 
   2  -9  12       89.84       99.85     14.42 o 
   3  -9  12        0.94        2.20      5.99 o 
   4  -9  12       16.26        9.75     11.20 o 
  -3  -8  12       29.89       17.63     18.09 o 
  -2  -8  12      109.98      105.93     10.78 o 
  -1  -8  12       18.91       12.20      7.62 o 
   0  -8  12       80.66       82.12     39.10 o 
   1  -8  12       80.89       73.21     16.50 o 
   2  -8  12        2.24        5.81      2.73 o 
   3  -8  12        0.94        1.92      6.52 o 
   4  -8  12       29.09       17.46     18.24 o 
   5  -8  12       23.46       15.55     10.34 o 
  -4  -7  12       25.58       16.04     29.43 o 
  -3  -7  12       35.80       23.10     16.31 o 
  -2  -7  12       10.05        9.12      5.10 o 
  -1  -7  12      140.64      156.78     12.32 o 
   0  -7  12        6.79        7.12      4.46 o 
   1  -7  12       76.34       76.24     27.38 o 
   2  -7  12       18.66       15.79      7.40 o 
   3  -7  12        0.01        1.79      7.86 o 
   4  -7  12        1.81       -1.18      5.06 o 
   5  -7  12       18.65       16.68     15.98 o 
  -4  -6  12      242.68      259.27     22.73 o 
  -3  -6  12       43.80       35.09     22.64 o 
  -2  -6  12        9.25        6.03      3.62 o 
  -1  -6  12       17.16       13.42      6.16 o 
   0  -6  12       26.05       26.43     11.60 o 
   1  -6  12      213.02      226.53     16.00 o 
   2  -6  12        0.03        5.18      3.95 o 
   3  -6  12       13.35       10.46     11.21 o 
   4  -6  12        0.25        3.61      3.11 o 
   5  -6  12        1.22        1.70      4.38 o 
   6  -6  12       57.96       81.77     13.54 o 
  -5  -5  12       58.09       57.29     39.15 o 
  -4  -5  12        0.21       -0.33      5.94 o 
  -3  -5  12       31.10       47.51     21.67 o 
  -2  -5  12       90.36       71.37      6.38 o 
  -1  -5  12      405.29      420.15     17.39 o 
   0  -5  12       49.60       46.27      6.78 o 
   1  -5  12      264.95      269.48     19.12 o 
   2  -5  12        6.03       12.26      7.05 o 
   3  -5  12       46.56       35.57     20.62 o 
   4  -5  12       28.26       25.76     20.77 o 
   5  -5  12       43.81       41.58     19.84 o 
   6  -5  12        6.77        9.46      6.02 o 
  -5  -4  12       12.37        7.55     12.18 o 
  -4  -4  12       52.79       56.71     11.06 o 
  -3  -4  12      104.59       94.91     12.40 o 
  -2  -4  12       12.68       18.26      7.79 o 
  -1  -4  12       17.46       21.48      7.32 o 
   0  -4  12       45.88       44.29      7.05 o 
   1  -4  12        1.19        1.93      1.76 o 
   2  -4  12        6.41        3.87      2.67 o 
   3  -4  12      299.49      304.70     19.33 o 
   4  -4  12       55.45       46.88     23.83 o 
   5  -4  12       79.19       71.55     36.07 o 
   6  -4  12        3.38        5.55      5.72 o 
  -5  -3  12       73.90       73.43     48.95 o 
  -4  -3  12       14.76       18.97     15.74 o 
  -3  -3  12      198.01      212.74     11.05 o 
  -2  -3  12        0.06        1.82      1.75 o 
  -1  -3  12       32.43       24.88      6.06 o 
   0  -3  12       13.92       11.98      4.80 o 
   1  -3  12      240.59      249.11      7.71 o 
   2  -3  12      158.08      171.40     10.70 o 
   3  -3  12        4.26        4.71      2.53 o 
   4  -3  12       12.62       12.23      8.45 o 
   5  -3  12       49.22       44.04     22.44 o 
   6  -3  12        9.16        4.98      6.39 o 
   7  -3  12       23.03       20.24     16.83 o 
  -5  -2  12       19.64       18.89     15.53 o 
  -4  -2  12        1.45        5.46     18.29 o 
  -3  -2  12        9.13        7.34      3.46 o 
  -2  -2  12      392.21      389.50     19.13 o 
  -1  -2  12       95.80       93.43      7.21 o 
   0  -2  12      482.12      544.40     19.37 o 
   1  -2  12      195.56      199.24      7.46 o 
   2  -2  12       76.30       80.87      9.10 o 
   3  -2  12       16.55       30.93     12.28 o 
   4  -2  12      104.06      109.90     13.55 o 
   5  -2  12       77.57       73.23     35.92 o 
   6  -2  12        6.54        7.69      7.46 o 
   7  -2  12       18.76       17.09     14.44 o 
  -5  -1  12      137.33      153.28     17.93 o 
  -4  -1  12       38.97       35.41     10.48 o 
  -3  -1  12        1.25        2.99      3.35 o 
  -2  -1  12        0.61        0.86      1.62 o 
  -1  -1  12       17.73       21.98      7.55 o 
   0  -1  12       21.26       26.08      9.47 o 
   1  -1  12      479.77      461.27     20.18 o 
   2  -1  12      132.69      132.73     10.87 o 
   3  -1  12      306.80      283.04     16.57 o 
   4  -1  12       76.11       76.48     26.38 o 
   5  -1  12       10.37       11.50      7.65 o 
   6  -1  12       39.47       35.04     20.65 o 
   7  -1  12       26.24       17.77     14.39 o 
  -6   0  12      162.71      174.80     20.18 o 
  -5   0  12       38.63       36.25     13.82 o 
  -4   0  12      269.89      317.87     23.44 o 
  -3   0  12       19.82       23.03     10.91 o 
  -2   0  12      470.29      454.60     12.99 o 
  -1   0  12       38.72       27.56      3.11 o 
   0   0  12       58.55       58.03      5.05 o 
   1   0  12       51.08       49.18      5.03 o 
   2   0  12     2055.05     1998.19     45.42 o 
   3   0  12       79.54      109.16     11.35 o 
   4   0  12      186.15      170.43     11.99 o 
   5   0  12       79.99       95.16     10.49 o 
   6   0  12       12.07       14.46     12.90 o 
   7   0  12        4.67        6.94      7.04 o 
  -6   1  12       27.73       23.62     23.21 o 
  -5   1  12        1.92        5.23      6.31 o 
  -4   1  12        0.17        2.25      5.23 o 
  -3   1  12        8.33        6.35      4.08 o 
  -2   1  12       23.07       24.58     11.66 o 
  -1   1  12      116.53      108.16      3.74 o 
   0   1  12      426.45      470.52     14.44 o 
   1   1  12      117.70       97.82      5.56 o 
   2   1  12       32.65       28.10      2.62 o 
   3   1  12      129.02      119.42     13.22 o 
   4   1  12       38.33       54.56     16.58 o 
   5   1  12        0.06        2.87      4.16 o 
   6   1  12       41.44       44.07      9.93 o 
   7   1  12        0.66        1.54      4.93 o 
  -6   2  12        6.15        8.49      6.62 o 
  -5   2  12        6.78        4.02      3.61 o 
  -4   2  12      235.98      281.49     22.35 o 
  -3   2  12       36.25       39.12     15.03 o 
  -2   2  12      100.13      112.36      8.79 o 
  -1   2  12        0.28        1.76      2.98 o 
   0   2  12        5.43        5.55      1.74 o 
   1   2  12       11.58       10.32      2.56 o 
   2   2  12      170.75      165.02      5.50 o 
   3   2  12      554.09      484.29     55.28 o 
   4   2  12       18.46       23.37      7.59 o 
   5   2  12       10.48       10.79      5.67 o 
   6   2  12       31.38       22.94     12.40 o 
   7   2  12        1.58        4.15      5.05 o 
  -6   3  12        3.97        7.63      6.54 o 
  -5   3  12       82.32      101.80     15.08 o 
  -4   3  12      206.56      215.83     13.82 o 
  -3   3  12       99.15       93.13     10.46 o 
  -2   3  12        0.01        2.30      2.19 o 
  -1   3  12      550.65      537.85     21.36 o 
   0   3  12       84.41       84.77     11.10 o 
   1   3  12      371.40      355.20      9.48 o 
   2   3  12      654.89      610.02     15.02 o 
   3   3  12      603.46      647.64     20.22 o 
   4   3  12       56.95       58.96     21.61 o 
   5   3  12      359.61      351.86     23.23 o 
   6   3  12       71.75       69.24     26.47 o 
   7   3  12        7.83        6.45      6.80 o 
  -6   4  12       40.57       22.41     39.25 o 
  -5   4  12       11.79        9.95      8.71 o 
  -4   4  12       26.78       24.80      9.82 o 
  -3   4  12       21.97       24.49      7.58 o 
  -2   4  12      110.26      117.54     14.53 o 
  -1   4  12      417.16      458.06     19.33 o 
   0   4  12       24.65       35.88     12.28 o 
   1   4  12       17.15       19.76      3.77 o 
   2   4  12      499.45      532.01     16.29 o 
   3   4  12       23.53       23.97      8.54 o 
   4   4  12        2.35        2.37      1.46 o 
   5   4  12      122.21      126.98     13.01 o 
   6   4  12       51.99       39.15     18.84 o 
   7   4  12       20.04       20.34     13.31 o 
  -5   5  12        0.26        4.57      3.81 o 
  -4   5  12       66.16       66.47     21.78 o 
  -3   5  12        4.29        4.47      3.00 o 
  -2   5  12        0.63        2.48      2.76 o 
  -1   5  12       62.53       99.02     21.53 o 
   0   5  12       50.02       61.10     18.18 o 
   1   5  12      409.00      389.67     10.27 o 
   2   5  12      592.25      589.70     17.45 o 
   3   5  12        7.83        6.26      2.94 o 
   4   5  12      318.34      332.13     17.31 o 
   5   5  12       93.77       88.01     11.62 o 
   6   5  12        1.70        6.26      4.37 o 
   7   5  12       11.86        6.94      6.38 o 
  -5   6  12       36.56       22.08     25.84 o 
  -4   6  12      123.92      130.02     10.90 o 
  -3   6  12        7.23        3.49      4.00 o 
  -2   6  12      477.29      472.02     35.84 o 
  -1   6  12      317.38      310.61     21.05 o 
   0   6  12       60.57       76.45     22.99 o 
   1   6  12       45.44       42.08      4.69 o 
   2   6  12      201.12      199.96      8.97 o 
   3   6  12      460.53      466.11     14.74 o 
   4   6  12      591.22      652.63     30.94 o 
   5   6  12      341.22      326.78     13.32 o 
   6   6  12        0.78        2.50      3.44 o 
   7   6  12        1.58        6.47      5.17 o 
  -5   7  12        4.40       10.33     12.48 o 
  -4   7  12       34.71       33.76     15.08 o 
  -3   7  12       48.18       60.10     20.53 o 
  -2   7  12      240.41      246.75     18.33 o 
  -1   7  12      298.68      299.40     16.09 o 
   0   7  12      331.99      392.68     33.14 o 
   1   7  12       76.58       75.48      4.84 o 
   2   7  12      388.83      408.48     15.83 o 
   3   7  12        9.80        7.99      3.08 o 
   4   7  12        0.56        1.87      3.13 o 
   5   7  12        8.95       10.75      4.81 o 
   6   7  12        5.04        4.52      4.05 o 
   7   7  12        9.75       11.20      9.34 o 
  -5   8  12        7.90        3.07      3.95 o 
  -4   8  12       61.32       74.11     11.53 o 
  -3   8  12       39.34       39.73     16.24 o 
  -2   8  12      166.85      180.75     12.27 o 
  -1   8  12       51.72       45.66     13.43 o 
   0   8  12        0.05        2.06      2.77 o 
   1   8  12        0.06        1.80      1.74 o 
   2   8  12       38.72       35.32      8.80 o 
   3   8  12      188.92      173.24      9.79 o 
   4   8  12        8.38       10.08      4.88 o 
   5   8  12        7.43        6.43      2.93 o 
   6   8  12        7.09       10.23      5.67 o 
   7   8  12        0.24        0.73      3.97 o 
  -5   9  12       33.20       15.86     17.71 o 
  -4   9  12      130.98      122.37     13.51 o 
  -3   9  12       13.10       14.32      9.26 o 
  -2   9  12      151.23      171.43     12.65 o 
  -1   9  12      495.84      488.43     25.68 o 
   0   9  12      219.98      204.46     13.70 o 
   1   9  12       40.10       41.02      7.02 o 
   2   9  12        1.90        2.07      2.95 o 
   3   9  12        0.03        0.91      2.55 o 
   4   9  12       66.42       76.75     10.25 o 
   5   9  12       85.59       90.18      9.99 o 
   6   9  12      140.80      135.96     11.64 o 
  -4  10  12        3.78        4.88      8.08 o 
  -3  10  12        3.26        6.07      3.80 o 
  -2  10  12       17.68       13.38      5.16 o 
  -1  10  12      348.51      346.10     19.02 o 
   0  10  12        6.18        2.39      4.19 o 
   1  10  12        1.48        2.61      2.05 o 
   2  10  12       60.66       53.62      6.66 o 
   3  10  12      256.58      261.10     12.47 o 
   4  10  12      186.39      186.66     12.41 o 
   5  10  12        0.64        4.50      3.32 o 
   6  10  12        8.57        5.97      3.78 o 
  -4  11  12        0.73        2.44      4.08 o 
  -3  11  12      140.09      171.55     17.65 o 
  -2  11  12        0.39        2.71      3.67 o 
  -1  11  12      316.55      283.66     17.72 o 
   0  11  12      245.18      260.27     17.69 o 
   1  11  12       49.96       45.36     23.35 o 
   2  11  12      186.52      195.46      9.66 o 
   3  11  12        9.91        9.85      4.59 o 
   4  11  12       77.53       76.58     18.04 o 
   5  11  12        1.29        2.94      2.83 o 
   6  11  12      105.00      109.62      8.95 o 
  -3  12  12       69.81       85.70     14.48 o 
  -2  12  12        1.46        0.36      4.80 o 
  -1  12  12       15.86       11.26      9.30 o 
   0  12  12        1.96        3.05      3.86 o 
   1  12  12       12.77       19.37      7.97 o 
   2  12  12        2.00        2.91      2.55 o 
   3  12  12      160.11      159.57      9.57 o 
   4  12  12       22.85       20.36      9.55 o 
   5  12  12        0.20        3.65      2.95 o 
  -3  13  12        0.85        1.91      3.52 o 
  -2  13  12        7.15       10.92      6.59 o 
  -1  13  12        0.87        4.33      5.56 o 
   0  13  12      166.70      198.42     16.08 o 
   1  13  12       17.94       15.05      7.90 o 
   2  13  12       37.41       28.50     15.06 o 
   3  13  12        0.46        2.05      3.43 o 
   4  13  12        0.34        2.73      2.68 o 
  -2  14  12       15.08        8.34      7.68 o 
  -1  14  12        2.44        4.83      6.28 o 
   0  14  12       48.06       42.20     25.38 o 
   1  14  12      167.26      182.07     19.50 o 
   2  14  12        1.72        1.67      6.59 o 
   3  14  12       20.49       14.79      9.93 o 
   4  14  12        8.28        3.66      4.06 o 
  -1  15  12        0.77        3.56      5.34 o 
   0  15  12       21.68        8.41      6.02 o 
   1  15  12        0.04        1.76      4.12 o 
   2  15  12       21.33       13.91      8.95 o 
   0 -10  13       98.23       81.06     15.85 o 
   1 -10  13       16.31        7.49      9.84 o 
   2 -10  13       55.87       53.12     11.92 o 
  -2  -9  13       59.43       32.79     33.29 o 
  -1  -9  13       35.39       21.29     31.85 o 
   0  -9  13      131.40      131.56     15.46 o 
   1  -9  13       33.60       19.31     16.83 o 
   2  -9  13        8.78        8.49      7.07 o 
   3  -9  13       12.19        9.38      7.00 o 
  -2  -8  13        8.20        6.38      7.33 o 
  -1  -8  13        0.25       -0.09      3.47 o 
   0  -8  13       12.85       11.75      9.03 o 
   1  -8  13      145.17      147.46     14.37 o 
   2  -8  13       61.29       49.41     40.77 o 
   3  -8  13        0.04        0.72      5.19 o 
   4  -8  13       23.24       15.71     16.16 o 
  -3  -7  13       32.37       22.41     25.74 o 
  -2  -7  13        0.83        2.36      3.05 o 
  -1  -7  13       31.75       35.99      7.04 o 
   0  -7  13        7.04        9.50      9.60 o 
   1  -7  13       68.89       58.20     23.42 o 
   2  -7  13       27.30       19.44     13.57 o 
   3  -7  13       64.25       70.87     11.83 o 
   4  -7  13        0.62        1.03      3.68 o 
   5  -7  13       30.82       19.32     14.71 o 
  -4  -6  13        4.17        5.66     12.78 o 
  -3  -6  13       32.20       33.09     23.09 o 
  -2  -6  13        1.55        2.38      2.61 o 
  -1  -6  13      153.71      155.69     11.13 o 
   0  -6  13       95.83      117.80     11.99 o 
   1  -6  13        5.53        4.84      4.76 o 
   2  -6  13        6.43        7.54      5.83 o 
   3  -6  13       46.55       56.49     10.34 o 
   4  -6  13        3.72        7.93      6.69 o 
   5  -6  13       25.71       10.26     14.24 o 
  -4  -5  13       29.35       22.00     33.44 o 
  -3  -5  13       31.21       43.14      9.40 o 
  -2  -5  13       23.16       26.62     22.94 o 
  -1  -5  13        5.19        3.02      2.26 o 
   0  -5  13        1.09        2.13      1.87 o 
   1  -5  13       58.17       62.30     26.56 o 
   2  -5  13      210.18      199.06     13.56 o 
   3  -5  13       68.14       72.77     20.37 o 
   4  -5  13        0.76        2.97      3.17 o 
   5  -5  13       42.40       54.13     11.56 o 
   6  -5  13       63.19       54.39     30.32 o 
  -4  -4  13        0.40        2.25      3.36 o 
  -3  -4  13       19.22       13.69     17.91 o 
  -2  -4  13        3.84        2.25      1.99 o 
  -1  -4  13       63.67       61.97      5.72 o 
   0  -4  13        0.05        1.11      1.94 o 
   1  -4  13       59.42       59.04     25.58 o 
   2  -4  13      110.33      110.80     12.70 o 
   3  -4  13        9.55        7.11      5.10 o 
   4  -4  13        6.99       10.45      6.44 o 
   5  -4  13       57.03       60.37     25.58 o 
   6  -4  13       28.56       33.27     22.85 o 
  -5  -3  13        5.09        3.64      6.82 o 
  -4  -3  13       16.78       27.03     24.20 o 
  -3  -3  13      134.32      160.63     16.75 o 
  -2  -3  13      206.15      202.13      8.50 o 
  -1  -3  13       79.32       81.79      6.72 o 
   0  -3  13      703.48      739.12     34.25 o 
   1  -3  13       47.23       51.87     19.21 o 
   2  -3  13       16.89       16.17      7.83 o 
   3  -3  13      119.31      104.96     11.49 o 
   4  -3  13       55.90       53.95     23.37 o 
   5  -3  13      267.31      300.95     16.58 o 
   6  -3  13        1.81        4.46      3.66 o 
  -5  -2  13       38.52       40.31     30.01 o 
  -4  -2  13        8.19       12.07      8.84 o 
  -3  -2  13       11.72        9.75      6.72 o 
  -2  -2  13        0.19        3.29      2.01 o 
  -1  -2  13        0.05        1.86      1.96 o 
   0  -2  13       55.02       48.48      7.20 o 
   1  -2  13       39.13       38.08      3.88 o 
   2  -2  13        8.52        6.97      6.59 o 
   3  -2  13       20.19       18.65      9.48 o 
   4  -2  13       32.48       32.43     14.69 o 
   5  -2  13        0.06        4.19      3.29 o 
   6  -2  13       19.51       18.16     11.32 o 
  -5  -1  13       10.17       13.19     17.13 o 
  -4  -1  13      315.93      383.29     26.02 o 
  -3  -1  13       25.72       33.29     14.95 o 
  -2  -1  13       99.08       95.85      9.54 o 
  -1  -1  13      435.11      423.31     20.71 o 
   0  -1  13      220.53      214.42      7.45 o 
   1  -1  13      168.98      170.00      6.49 o 
   2  -1  13        1.91        4.79      2.84 o 
   3  -1  13        0.22        2.80      2.93 o 
   4  -1  13      117.70      112.73     21.67 o 
   5  -1  13       64.31       54.26     26.90 o 
   6  -1  13        5.95        8.14      5.62 o 
   7  -1  13        0.08        3.13      4.63 o 
  -5   0  13        4.77        4.67      9.35 o 
  -4   0  13      158.04      130.62     15.91 o 
  -3   0  13      118.50      121.39      8.55 o 
  -2   0  13       28.88       26.54      8.63 o 
  -1   0  13      370.39      350.50     10.77 o 
   0   0  13       37.52       33.19      6.09 o 
   1   0  13      111.39      111.47      6.64 o 
   2   0  13       22.05       24.68     17.35 o 
   3   0  13        4.38       11.06      6.32 o 
   4   0  13        9.47       11.99      6.78 o 
   5   0  13       33.14       34.62     15.70 o 
   6   0  13       39.89       41.55     24.07 o 
   7   0  13        0.23        1.86      4.07 o 
  -5   1  13       59.96       63.00     49.69 o 
  -4   1  13       11.20       10.33     12.30 o 
  -3   1  13        1.66        1.87      2.44 o 
  -2   1  13        9.93        9.83      4.93 o 
  -1   1  13       20.58       30.39     11.29 o 
   0   1  13       91.44       89.53      4.70 o 
   1   1  13       30.78       24.18      6.15 o 
   2   1  13       62.21       59.74      6.09 o 
   3   1  13       18.79       20.95     10.27 o 
   4   1  13       16.50       22.32      7.91 o 
   5   1  13      150.86      168.28     14.97 o 
   6   1  13       18.66       12.32      9.56 o 
   7   1  13       43.54       36.27     30.59 o 
  -5   2  13       16.03       12.02     20.21 o 
  -4   2  13      110.76      127.79     47.21 o 
  -3   2  13       51.03       50.32     19.01 o 
  -2   2  13       51.99       55.17     18.94 o 
  -1   2  13       43.78       36.54     14.88 o 
   0   2  13      700.04      688.00     23.93 o 
   1   2  13      145.06      150.97      5.92 o 
   2   2  13      182.52      171.21      6.46 o 
   3   2  13       87.35       86.61     14.61 o 
   4   2  13       75.57       75.75      9.33 o 
   5   2  13        1.48        5.96      4.90 o 
   6   2  13       72.11       81.14     22.04 o 
   7   2  13        1.27        4.13      4.70 o 
  -5   3  13        6.16        7.68      6.01 o 
  -4   3  13       13.90        9.42     13.67 o 
  -3   3  13       91.43       84.46      9.08 o 
  -2   3  13       23.81       22.08      7.44 o 
  -1   3  13        8.26       16.69      6.54 o 
   0   3  13        0.46        3.47      2.63 o 
   1   3  13        0.55        1.46      1.92 o 
   2   3  13       43.84       44.38      6.87 o 
   3   3  13        9.19        7.30      2.78 o 
   4   3  13       10.03       12.87      8.24 o 
   5   3  13      110.56      118.46     17.33 o 
   6   3  13       13.77       12.79      9.49 o 
   7   3  13        3.10        2.47      5.28 o 
  -5   4  13       39.72       29.40     41.00 o 
  -4   4  13      105.15      121.79     11.69 o 
  -3   4  13       25.87       23.92     10.04 o 
  -2   4  13        1.85        2.80      3.63 o 
  -1   4  13       22.34       32.33      9.53 o 
   0   4  13       19.31       26.63     10.88 o 
   1   4  13        8.04        7.29      3.46 o 
   2   4  13      511.82      537.14     17.68 o 
   3   4  13       72.96       74.13      5.30 o 
   4   4  13       20.22       13.22      7.06 o 
   5   4  13       24.74       28.30     14.29 o 
   6   4  13        0.43        1.10      3.47 o 
   7   4  13        9.81        8.03      7.39 o 
  -5   5  13        3.32        4.72      6.47 o 
  -4   5  13       64.77       72.91     11.66 o 
  -3   5  13       58.48       53.96     25.53 o 
  -2   5  13      101.34      102.15     30.08 o 
  -1   5  13      689.71      669.77     26.70 o 
   0   5  13        2.81        2.94      3.09 o 
   1   5  13      392.68      383.59     13.53 o 
   2   5  13      154.12      146.52      7.15 o 
   3   5  13        5.53        6.28      3.47 o 
   4   5  13       25.81       17.74      9.57 o 
   5   5  13       48.14       43.13     20.47 o 
   6   5  13        0.55        2.78      2.75 o 
   7   5  13        4.79        5.79      4.13 o 
  -5   6  13        1.04        9.14     12.12 o 
  -4   6  13       32.32       24.83     11.97 o 
  -3   6  13       76.40       77.16     29.61 o 
  -2   6  13      322.12      344.33     21.88 o 
  -1   6  13       19.32       20.84     12.28 o 
   0   6  13       46.36       64.51     20.83 o 
   1   6  13       52.02       43.67      3.56 o 
   2   6  13       11.49       10.89      4.18 o 
   3   6  13      189.76      195.87      8.37 o 
   4   6  13       58.81       44.66      6.86 o 
   5   6  13      170.77      150.19     15.96 o 
   6   6  13        1.55        2.80      3.00 o 
   7   6  13       74.45       65.56     24.92 o 
  -5   7  13       29.90       30.74     28.24 o 
  -4   7  13        1.29        5.63      4.23 o 
  -3   7  13       65.19       60.45     22.33 o 
  -2   7  13        7.13        7.81      4.80 o 
  -1   7  13       39.21       45.17     14.07 o 
   0   7  13        7.24       11.82      4.62 o 
   1   7  13        9.62       10.40      5.07 o 
   2   7  13      244.42      227.82     14.31 o 
   3   7  13      954.38      970.88     21.93 o 
   4   7  13        5.08        2.71      2.12 o 
   5   7  13      169.89      158.76     18.58 o 
   6   7  13        0.66        3.92      2.93 o 
   7   7  13      124.63      158.53     19.53 o 
  -4   8  13       27.21       30.73     20.35 o 
  -3   8  13        6.34        9.04      4.93 o 
  -2   8  13       15.77       20.82      7.49 o 
  -1   8  13        0.14        3.88      5.50 o 
   0   8  13      375.70      380.31     25.32 o 
   1   8  13       41.47       48.86     16.71 o 
   2   8  13       31.00       31.36      9.36 o 
   3   8  13        9.88        6.01      3.24 o 
   4   8  13       61.63       51.12     19.34 o 
   5   8  13        0.83        5.08      5.11 o 
   6   8  13      105.53      104.01     10.98 o 
  -4   9  13        2.81        2.18      4.25 o 
  -3   9  13        0.12        2.00      3.45 o 
  -2   9  13      160.07      139.86     24.67 o 
  -1   9  13        2.03        2.45      4.03 o 
   0   9  13       59.11       67.29      9.84 o 
   1   9  13        9.76       11.39      7.10 o 
   2   9  13      213.28      209.35     10.60 o 
   3   9  13      551.97      591.98     16.00 o 
   4   9  13      367.80      413.02     17.53 o 
   5   9  13      332.56      329.86     12.50 o 
   6   9  13        0.01        1.45      2.40 o 
  -4  10  13        6.68        7.70      5.46 o 
  -3  10  13       15.06       20.29     17.52 o 
  -2  10  13      152.45      172.15     12.68 o 
  -1  10  13      113.25      127.60     22.29 o 
   0  10  13       87.11      120.83     13.08 o 
   1  10  13        1.23        0.41      3.51 o 
   2  10  13      184.02      205.48     19.80 o 
   3  10  13        0.64        3.34      2.02 o 
   4  10  13      266.32      273.58     13.12 o 
   5  10  13       44.45       31.62     12.41 o 
   6  10  13       34.09       23.84     17.49 o 
  -3  11  13      175.57      209.73     16.72 o 
  -2  11  13       43.66       29.36     17.59 o 
  -1  11  13      236.15      250.92     16.21 o 
   0  11  13        0.74        3.34      3.58 o 
   1  11  13        3.89        6.99      5.38 o 
   2  11  13        0.69        4.52      3.85 o 
   3  11  13        2.42        4.01      2.71 o 
   4  11  13       91.10       72.43     10.03 o 
   5  11  13       73.16       68.00     10.65 o 
  -3  12  13       36.67       30.06     22.71 o 
  -2  12  13        5.76        3.58      6.95 o 
  -1  12  13        0.51        3.75      4.21 o 
   0  12  13       21.68       19.10     14.12 o 
   1  12  13       22.78       21.53     14.76 o 
   2  12  13        2.20        5.11      3.72 o 
   3  12  13       17.75       12.94      9.35 o 
   4  12  13        1.34        3.16      3.70 o 
   5  12  13      134.98      144.28     11.81 o 
  -2  13  13       25.53       33.75     26.86 o 
  -1  13  13        3.29        2.54      6.11 o 
   0  13  13        0.07        3.80      5.70 o 
   1  13  13       16.35       13.92     11.54 o 
   2  13  13       54.80       64.24     29.18 o 
   3  13  13      108.66      108.03     13.19 o 
   4  13  13       24.12       12.29      6.59 o 
  -1  14  13       46.87       27.10     20.00 o 
   0  14  13        3.15        3.26      4.37 o 
   1  14  13        2.00        1.95      5.61 o 
   2  14  13      125.36      156.50     16.73 o 
   3  14  13       33.41       23.35     23.43 o 
   1  15  13        8.16        3.84      4.43 o 
   0  -9  14       23.82       12.21     12.67 o 
   1  -9  14       25.73       22.71     19.48 o 
   2  -9  14      152.72      165.31     19.06 o 
  -1  -8  14       44.94       16.24     26.45 o 
   0  -8  14      117.06      112.98     10.32 o 
   1  -8  14        4.81        3.28      5.87 o 
   2  -8  14        1.91        3.74      3.19 o 
   3  -8  14        0.49        3.97      3.66 o 
  -2  -7  14       17.05        4.67     14.65 o 
  -1  -7  14       19.74       16.30      6.46 o 
   0  -7  14       72.97       52.71     28.76 o 
   1  -7  14        7.16       12.35      6.80 o 
   2  -7  14       28.43       24.37     14.55 o 
   3  -7  14       39.26       29.33     21.96 o 
   4  -7  14        8.88       10.59      7.01 o 
  -3  -6  14       40.74       57.49     16.32 o 
  -2  -6  14       54.26       60.67     10.26 o 
  -1  -6  14        6.44        5.91      3.57 o 
   0  -6  14        0.28        1.37      2.02 o 
   1  -6  14        8.90        6.70      6.09 o 
   2  -6  14        5.05        2.43      4.09 o 
   3  -6  14       32.48       31.75     19.40 o 
   4  -6  14        9.72        8.98      8.19 o 
   5  -6  14        0.25        2.25      3.87 o 
  -3  -5  14       14.43       12.55     17.56 o 
  -2  -5  14        7.62        3.61      9.12 o 
  -1  -5  14       48.40       43.31      5.05 o 
   0  -5  14      107.95      107.78     21.14 o 
   1  -5  14       44.27       36.41     24.31 o 
   2  -5  14      186.74      214.25     17.03 o 
   3  -5  14        0.09        3.63      3.85 o 
   4  -5  14        1.06        1.11      6.53 o 
   5  -5  14       20.23        9.25     10.31 o 
  -4  -4  14       19.90       12.20      7.15 o 
  -3  -4  14      115.90       85.81     55.14 o 
  -2  -4  14        2.86        2.20      4.29 o 
  -1  -4  14        3.23        4.53      3.26 o 
   0  -4  14       90.55       88.44      8.29 o 
   1  -4  14      155.17      154.31     10.48 o 
   2  -4  14       22.27       16.07      9.22 o 
   3  -4  14        7.87        7.21      5.10 o 
   4  -4  14        1.03        4.51      3.76 o 
   5  -4  14       27.57       20.83     17.93 o 
  -4  -3  14       24.55       32.51     16.82 o 
  -3  -3  14        3.77        4.27      5.56 o 
  -2  -3  14       15.55       11.63      6.41 o 
  -1  -3  14      162.44      151.02      8.35 o 
   0  -3  14       46.97       53.67      6.57 o 
   1  -3  14       54.33       57.60     18.94 o 
   2  -3  14       42.38       43.21     25.33 o 
   3  -3  14        2.34        2.00      4.12 o 
   4  -3  14        4.72        3.09      4.65 o 
   5  -3  14       19.65       12.47      7.52 o 
   6  -3  14        5.51        7.27      5.41 o 
  -4  -2  14        7.21        6.52      4.60 o 
  -3  -2  14      187.45      208.72     17.86 o 
  -2  -2  14       40.74       33.51     11.39 o 
  -1  -2  14      304.48      301.68     14.26 o 
   0  -2  14        1.35        1.40      1.71 o 
   1  -2  14        7.65        6.72      4.32 o 
   2  -2  14       26.00       26.07     13.48 o 
   3  -2  14       65.44       66.10     21.15 o 
   4  -2  14        1.20        2.77      4.26 o 
   5  -2  14      206.44      206.10     17.90 o 
   6  -2  14        4.28        2.29      6.30 o 
  -4  -1  14      243.57      265.05     21.82 o 
  -3  -1  14      228.22      224.81     27.36 o 
  -2  -1  14      117.09      125.91     16.12 o 
  -1  -1  14        3.10        3.09      3.84 o 
   0  -1  14       22.08       19.91      7.73 o 
   1  -1  14        0.25        1.37      2.25 o 
   2  -1  14       92.00       89.37     10.06 o 
   3  -1  14       61.25       57.68      8.86 o 
   4  -1  14       30.87       29.79     13.52 o 
   5  -1  14       11.24       15.96     10.26 o 
   6  -1  14       57.07       45.49     35.30 o 
  -5   0  14      127.28      142.26     18.94 o 
  -4   0  14       14.53       10.43     12.83 o 
  -3   0  14      118.21      100.36     45.19 o 
  -2   0  14       13.48        8.83      7.31 o 
  -1   0  14       64.20       85.01      8.90 o 
   0   0  14       55.16       51.35      5.59 o 
   1   0  14       10.01       13.81      4.96 o 
   2   0  14       49.16       54.55      7.17 o 
   3   0  14        8.12        4.18      4.86 o 
   4   0  14        1.47        0.82      4.48 o 
   5   0  14       79.31       69.00     34.55 o 
   6   0  14       72.26       60.88     26.46 o 
  -5   1  14        3.55        9.55      8.61 o 
  -4   1  14       27.33       30.03     18.21 o 
  -3   1  14      241.13      210.79     13.26 o 
  -2   1  14       39.49       24.70     14.34 o 
  -1   1  14        1.12        2.32      3.69 o 
   0   1  14      404.09      440.50     28.24 o 
   1   1  14       29.59       31.16      4.11 o 
   2   1  14      237.78      242.10     20.08 o 
   3   1  14       12.21       16.89      7.50 o 
   4   1  14        5.64        5.21      3.57 o 
   5   1  14       28.35       27.67     14.46 o 
   6   1  14       10.90        6.83      5.60 o 
  -5   2  14        3.01        2.73      5.00 o 
  -4   2  14        5.93        5.66      7.78 o 
  -3   2  14      405.36      393.62     19.41 o 
  -2   2  14        6.34        5.97      3.91 o 
  -1   2  14      199.15      199.59     11.95 o 
   0   2  14       53.41       59.56      8.41 o 
   1   2  14      163.22      167.26      7.23 o 
   2   2  14      193.08      192.83     11.87 o 
   3   2  14      253.49      277.08     19.21 o 
   4   2  14       48.86       60.13     18.50 o 
   5   2  14        6.14       10.33     10.27 o 
   6   2  14        8.52        6.01      5.40 o 
   7   2  14       22.34       15.69     18.54 o 
  -5   3  14       27.26       15.56     18.44 o 
  -4   3  14      164.48      219.28     19.73 o 
  -3   3  14       32.07       34.26     19.11 o 
  -2   3  14        2.56        1.15      3.10 o 
  -1   3  14       26.91       21.52      9.79 o 
   0   3  14      125.94      150.31     11.72 o 
   1   3  14       85.09       82.11      4.79 o 
   2   3  14      109.24      102.24      5.37 o 
   3   3  14        9.65       10.44      5.82 o 
   4   3  14        0.02        2.47      3.26 o 
   5   3  14       96.76      107.87     13.34 o 
   6   3  14       44.60       30.77     23.03 o 
   7   3  14       10.35        8.54      7.99 o 
  -5   4  14        1.79        4.32      8.06 o 
  -4   4  14        0.56       -0.38      7.20 o 
  -3   4  14      230.67      263.29     19.29 o 
  -2   4  14       62.73       49.97     24.71 o 
  -1   4  14      254.96      255.09     18.29 o 
   0   4  14      311.26      325.62     22.91 o 
   1   4  14      102.16       91.57     17.20 o 
   2   4  14        9.07        6.63      3.58 o 
   3   4  14      897.93      883.49     39.22 o 
   4   4  14      143.75      140.36     13.14 o 
   5   4  14        7.38       17.43      9.80 o 
   6   4  14       54.49       44.77     28.20 o 
   7   4  14        0.12        6.97      7.20 o 
  -5   5  14        2.22        8.69      6.77 o 
  -4   5  14        0.96       -1.52      8.23 o 
  -3   5  14       35.78       33.64     21.50 o 
  -2   5  14        6.17       10.03      4.94 o 
  -1   5  14       57.07       47.17     20.90 o 
   0   5  14        6.67        9.07      4.21 o 
   1   5  14        1.12        4.76      2.59 o 
   2   5  14       13.05       11.27      4.37 o 
   3   5  14      145.67      142.63      7.07 o 
   4   5  14       88.52       93.43     10.31 o 
   5   5  14        7.40        5.95      4.47 o 
   6   5  14        5.20        5.01      4.86 o 
  -4   6  14       11.94        5.99      3.24 o 
  -3   6  14       18.49       21.68     11.15 o 
  -2   6  14        4.43       10.75      4.32 o 
  -1   6  14      264.41      262.88     17.85 o 
   0   6  14      127.02      130.23     20.14 o 
   1   6  14       55.88       70.17      9.09 o 
   2   6  14      112.05      107.03      6.69 o 
   3   6  14       73.10       72.81      8.03 o 
   4   6  14       12.95       11.45      5.70 o 
   5   6  14       19.63       16.31     13.12 o 
   6   6  14       16.23       12.85      9.85 o 
  -4   7  14        2.62        2.14      3.35 o 
  -3   7  14       14.22       20.42     11.88 o 
  -2   7  14       71.89       71.49     29.83 o 
  -1   7  14        3.10        3.09      3.55 o 
   0   7  14      186.95      189.71     11.89 o 
   1   7  14      129.48      115.31     10.38 o 
   2   7  14      149.71      163.58     11.82 o 
   3   7  14        0.09        4.34      4.84 o 
   4   7  14      110.71      120.21     15.72 o 
   5   7  14      195.94      213.91     14.76 o 
   6   7  14        0.66        4.10      5.56 o 
  -4   8  14        0.58        3.21      2.80 o 
  -3   8  14       47.03       39.59     25.11 o 
  -2   8  14       23.41       18.88     12.39 o 
  -1   8  14      173.19      177.89     11.74 o 
   0   8  14       23.35       15.76      7.75 o 
   1   8  14        0.43        4.59      3.86 o 
   2   8  14       47.12       41.92      8.74 o 
   3   8  14      195.83      196.00     10.04 o 
   4   8  14      287.23      289.37     14.67 o 
   5   8  14       23.58       28.14     14.62 o 
   6   8  14        1.66        3.32      3.59 o 
  -4   9  14       14.10       16.82     18.19 o 
  -3   9  14       88.60      121.95     23.81 o 
  -2   9  14        0.04        5.58     10.76 o 
  -1   9  14      105.02      100.80     16.21 o 
   0   9  14       71.04       72.46     10.32 o 
   1   9  14      328.00      347.16     21.56 o 
   2   9  14        0.04        0.37      3.58 o 
   3   9  14       60.86       52.01     13.90 o 
   4   9  14        6.52        3.31      2.58 o 
   5   9  14       73.43       54.56     31.66 o 
   6   9  14       41.79       23.25     23.83 o 
  -3  10  14       19.89       13.43     12.06 o 
  -2  10  14        1.17        3.19      3.57 o 
  -1  10  14        9.79       10.66      6.31 o 
   0  10  14        9.11       13.12      6.35 o 
   1  10  14        8.46        8.67      6.10 o 
   2  10  14        0.03        2.76      4.00 o 
   3  10  14        0.58        3.61      3.37 o 
   4  10  14      158.22      154.31     11.74 o 
   5  10  14        0.56        1.96      4.28 o 
  -3  11  14       15.55       17.24     11.39 o 
  -2  11  14        2.85        3.53      3.60 o 
  -1  11  14        2.62        3.75      5.33 o 
   0  11  14       35.69       30.87     18.96 o 
   1  11  14       53.11       68.05     11.00 o 
   2  11  14       63.56       59.12      9.34 o 
   3  11  14       32.34       25.03     17.99 o 
   4  11  14       70.34       63.01     13.02 o 
   5  11  14       16.08       22.63     19.63 o 
  -2  12  14      168.78      198.39     15.67 o 
  -1  12  14        2.03        5.26      4.72 o 
   0  12  14       25.02       19.96     14.32 o 
   1  12  14       29.53       25.01     15.43 o 
   2  12  14        0.01        2.73      4.75 o 
   3  12  14       14.25       17.07     11.17 o 
   4  12  14       29.92       16.19     13.85 o 
  -1  13  14       11.61       11.26      8.54 o 
   0  13  14       61.19       39.03     27.91 o 
   1  13  14        4.69        5.43      4.85 o 
   2  13  14       73.64       82.75     16.57 o 
   3  13  14      175.32      197.30     13.20 o 
   0  14  14        0.11        2.11      3.65 o 
   1  14  14       36.27       38.87     24.40 o 
   2  14  14       88.13       78.91     25.83 o 
   1  -8  15        2.95        1.82      2.88 o 
   0  -7  15       22.01       11.54     10.80 o 
   1  -7  15        1.34        3.47      3.62 o 
   2  -7  15       11.80       15.78     15.11 o 
   3  -7  15       55.71       85.82     10.11 o 
   0  -6  15      123.05      134.92     10.29 o 
   1  -6  15        0.05        3.77      3.52 o 
   2  -6  15        1.04        3.33      5.22 o 
   3  -6  15        1.17        3.00      4.05 o 
   4  -6  15       60.51       56.92     15.71 o 
  -2  -5  15       92.18       82.32     24.73 o 
  -1  -5  15        7.05        4.07      5.84 o 
   0  -5  15       77.85       70.86     14.74 o 
   1  -5  15        3.34        4.02      3.56 o 
   2  -5  15       31.52       23.66     21.11 o 
   3  -5  15        2.52        7.51      6.30 o 
   4  -5  15       62.00       64.99     14.70 o 
  -3  -4  15       20.98       19.73     15.08 o 
  -2  -4  15       20.11       20.21     14.52 o 
  -1  -4  15        0.00        0.00      4.14 o 
   0  -4  15        1.51        1.81      2.40 o 
   1  -4  15        4.64        3.18      2.95 o 
   2  -4  15       38.61       28.46     17.51 o 
   3  -4  15       15.94        9.70     12.82 o 
   4  -4  15        3.35        5.63      5.95 o 
   5  -4  15        0.08        1.41      4.04 o 
  -3  -3  15        0.03        4.67      3.99 o 
  -2  -3  15       14.39        9.12     10.86 o 
  -1  -3  15      120.82      135.24     12.99 o 
   0  -3  15       92.65       93.16     13.34 o 
   1  -3  15       23.68       26.55     17.47 o 
   2  -3  15       57.52       45.35     26.84 o 
   3  -3  15        0.18        2.15      4.42 o 
   4  -3  15        0.21        3.52      3.85 o 
   5  -3  15       53.01       58.86     20.53 o 
  -4  -2  15      159.44      174.92     19.00 o 
  -3  -2  15       79.25       47.89     41.33 o 
  -2  -2  15       16.99       15.67     12.83 o 
  -1  -2  15       14.69        9.33      4.55 o 
   0  -2  15       37.65       44.43     22.68 o 
   1  -2  15       28.14       19.41     12.60 o 
   2  -2  15       28.93       27.86     14.19 o 
   3  -2  15        1.71        2.41      4.11 o 
   4  -2  15       21.37       15.16      8.17 o 
   5  -2  15        0.10        1.50      4.03 o 
   6  -2  15        5.56        5.56     12.98 o 
  -4  -1  15      167.65      154.97     17.71 o 
  -3  -1  15      256.41      261.11     21.19 o 
  -2  -1  15        5.41        1.07      2.68 o 
  -1  -1  15      311.89      281.21     17.72 o 
   0  -1  15        2.37        1.75      2.82 o 
   1  -1  15       93.62       95.94      8.97 o 
   2  -1  15      157.83      165.77     15.29 o 
   3  -1  15       97.61       88.86      9.65 o 
   4  -1  15        0.35        1.64      2.90 o 
   5  -1  15      147.94      157.70     12.56 o 
   6  -1  15       97.97      115.06     18.74 o 
  -4   0  15        1.78        2.90      5.03 o 
  -3   0  15      168.55      172.68     30.92 o 
  -2   0  15       28.20       22.43     14.06 o 
  -1   0  15        0.47        2.25      2.43 o 
   0   0  15        0.46        2.97      4.22 o 
   1   0  15        4.82        5.30      3.39 o 
   2   0  15       36.72       27.34     16.42 o 
   3   0  15      280.33      259.18     17.62 o 
   4   0  15       38.35       23.86     16.68 o 
   5   0  15       96.71       81.39     18.57 o 
   6   0  15       11.38       15.34      9.23 o 
  -4   1  15       71.06       42.28     47.29 o 
  -3   1  15       95.21      109.40     45.34 o 
  -2   1  15       45.60       40.47     21.42 o 
  -1   1  15       20.69       18.90     11.80 o 
   0   1  15      122.85      140.13     12.57 o 
   1   1  15      222.04      223.42     22.89 o 
   2   1  15       80.78       95.59      9.44 o 
   3   1  15        0.22        3.64      2.73 o 
   4   1  15       55.65       53.54     24.50 o 
   5   1  15       10.94       10.59      7.79 o 
   6   1  15        6.25        8.92      8.88 o 
  -4   2  15       29.60       24.83     23.67 o 
  -3   2  15       12.61       12.83      9.50 o 
  -2   2  15        2.96        4.49      3.69 o 
  -1   2  15        9.63        9.21      4.63 o 
   0   2  15      586.19      673.69     35.79 o 
   1   2  15      389.52      421.31     21.20 o 
   2   2  15      134.71      124.47      9.88 o 
   3   2  15      103.84       74.64     10.90 o 
   4   2  15        2.54        7.07     10.91 o 
   5   2  15        1.21        4.65      4.13 o 
   6   2  15       12.36        7.34      8.46 o 
  -4   3  15        1.93        6.06      7.07 o 
  -3   3  15      120.08      126.48     10.96 o 
  -2   3  15      129.44      137.71     16.55 o 
  -1   3  15       58.33       50.37     20.27 o 
   0   3  15      140.49      132.88     10.99 o 
   1   3  15        0.09        2.85      2.70 o 
   2   3  15       34.91       32.16     13.80 o 
   3   3  15      297.24      292.88     14.92 o 
   4   3  15      161.48      171.74     14.95 o 
   5   3  15        2.70        3.74      4.55 o 
   6   3  15       85.58       71.37     15.58 o 
  -4   4  15       10.42       11.29     15.46 o 
  -3   4  15       20.18       12.53      9.24 o 
  -2   4  15       45.25       29.81     19.43 o 
  -1   4  15       91.21       87.16     11.86 o 
   0   4  15       41.57       29.86     14.40 o 
   1   4  15       62.59       58.03      8.15 o 
   2   4  15      285.66      281.44     25.61 o 
   3   4  15      184.96      181.15     10.25 o 
   4   4  15        4.92        1.87      4.08 o 
   5   4  15       24.14       22.92     11.39 o 
   6   4  15        1.99        2.74      5.56 o 
  -4   5  15       73.85       78.38     34.38 o 
  -3   5  15       69.38       74.83     12.28 o 
  -2   5  15       13.10       10.07      5.14 o 
  -1   5  15      290.27      278.34     14.13 o 
   0   5  15       56.01       49.85      8.42 o 
   1   5  15        9.06        7.75      5.36 o 
   2   5  15       17.34       11.69      8.89 o 
   3   5  15        0.39        1.52      3.49 o 
   4   5  15       26.94       27.10     13.15 o 
   5   5  15       34.89       42.52      8.76 o 
   6   5  15      107.71       99.75     29.58 o 
  -4   6  15       57.11       39.63     40.44 o 
  -3   6  15        3.45        8.61      6.10 o 
  -2   6  15       17.61       19.60      9.27 o 
  -1   6  15      101.95      113.53     10.53 o 
   0   6  15        6.55        5.52      3.15 o 
   1   6  15      110.95      128.40      9.35 o 
   2   6  15        0.79        1.16      1.62 o 
   3   6  15      195.09      205.97     10.75 o 
   4   6  15       26.50       19.86     10.12 o 
   5   6  15       50.84       41.28     16.40 o 
   6   6  15        8.86        2.39      3.32 o 
  -4   7  15        6.32        6.11      3.91 o 
  -3   7  15        3.90        2.97      3.42 o 
  -2   7  15        5.16        4.41      4.98 o 
  -1   7  15       28.94       33.62     17.89 o 
   0   7  15       28.69       17.93     11.30 o 
   1   7  15       29.75       24.16     11.17 o 
   2   7  15        1.06        1.12      2.74 o 
   3   7  15       12.49        9.91      7.37 o 
   4   7  15       20.12       18.76     10.45 o 
   5   7  15       72.88       56.05      9.95 o 
   6   7  15        0.56        0.68      5.53 o 
  -3   8  15      192.90      229.32     32.09 o 
  -2   8  15       10.16        7.92      4.09 o 
  -1   8  15      308.18      349.99     19.84 o 
   0   8  15       52.38       39.04     22.78 o 
   1   8  15      174.06      170.65     12.34 o 
   2   8  15        0.93        2.58      3.29 o 
   3   8  15       30.14       28.39     13.21 o 
   4   8  15      105.40       91.79     12.02 o 
   5   8  15       55.47       40.57     25.77 o 
  -3   9  15        0.00        2.43      4.01 o 
  -2   9  15        0.01        2.22      4.14 o 
  -1   9  15        1.60        2.35      3.96 o 
   0   9  15       41.34       37.42     26.24 o 
   1   9  15        0.09        1.29      4.80 o 
   2   9  15        3.79        4.12      3.72 o 
   3   9  15       42.99       32.62     22.21 o 
   4   9  15      107.49      110.01     54.43 o 
   5   9  15       10.30       10.16      7.68 o 
  -3  10  15       54.06       46.76     23.80 o 
  -2  10  15        0.73        1.58      5.49 o 
  -1  10  15        8.11        5.11      6.94 o 
   0  10  15        2.49        3.73      4.02 o 
   1  10  15       12.15       16.28      8.52 o 
   2  10  15        6.00        7.70      4.25 o 
   3  10  15       59.72       50.17     15.87 o 
   4  10  15       12.30       16.42     11.82 o 
   5  10  15        2.72        9.83      8.94 o 
  -2  11  15      114.32      127.31     14.14 o 
  -1  11  15        0.00        2.11      4.53 o 
   0  11  15       37.09       27.87     15.85 o 
   1  11  15       53.70       43.62     27.19 o 
   2  11  15       11.43       11.92      6.96 o 
   3  11  15        0.37        2.41      4.47 o 
   4  11  15      108.15      105.99     55.29 o 
  -1  12  15       43.58       51.46     39.60 o 
   0  12  15       39.48       26.83     21.04 o 
   1  12  15       36.86       24.91     17.34 o 
   2  12  15      119.99      126.75     12.69 o 
   3  12  15       49.71       32.36     25.20 o 
   4  12  15        0.71        1.48      3.49 o 
   0  13  15        9.42        4.30      4.89 o 
   1  13  15        2.20        0.40      4.58 o 
   2  13  15       47.04       60.36     11.30 o 
   0  -6  16       46.98       15.99     29.83 o 
   1  -6  16        6.35        3.09      4.00 o 
   2  -6  16       31.51       18.99     17.26 o 
   0  -5  16        6.16        6.04      5.30 o 
   1  -5  16       27.60       13.01     13.76 o 
   2  -5  16        6.23        5.57      4.06 o 
   3  -5  16       14.61        5.69      4.79 o 
  -1  -4  16        0.79        1.31      3.33 o 
   0  -4  16       80.23       86.82     14.45 o 
   1  -4  16       10.70        8.08      8.06 o 
   2  -4  16       80.07       95.27      9.27 o 
   3  -4  16       80.76       85.10      9.94 o 
   4  -4  16        0.02        1.77      2.99 o 
  -2  -3  16        0.05        1.82      3.36 o 
  -1  -3  16        7.54        6.57      9.55 o 
   0  -3  16       87.85       73.03     32.96 o 
   1  -3  16       60.65       47.26     32.71 o 
   2  -3  16       43.07       48.46      9.98 o 
   3  -3  16      126.33      144.36     13.84 o 
   4  -3  16       31.43       25.19     26.82 o 
   5  -3  16        1.07        2.48      8.16 o 
  -3  -2  16      103.88      111.52     14.20 o 
  -2  -2  16       65.87       62.37      9.55 o 
  -1  -2  16       18.66       12.48     14.09 o 
   0  -2  16       96.00      120.69     20.84 o 
   1  -2  16        2.58        5.48      9.45 o 
   2  -2  16       71.93       77.33     10.11 o 
   3  -2  16        2.41        2.25      3.85 o 
   4  -2  16        7.54        5.42      7.05 o 
   5  -2  16        3.51        1.80      2.39 o 
  -3  -1  16       48.60       44.38      9.25 o 
  -2  -1  16        5.65        2.22      4.47 o 
  -1  -1  16       21.52       13.06     13.90 o 
   0  -1  16       41.11       47.26     39.35 o 
   1  -1  16       84.32       92.00     13.51 o 
   2  -1  16        0.56        0.46      2.04 o 
   3  -1  16        1.19        4.38      5.67 o 
   4  -1  16       63.09       65.01      9.68 o 
   5  -1  16        2.05        4.40      4.13 o 
  -3   0  16       19.70       14.88     17.96 o 
  -2   0  16        5.23        5.19      4.34 o 
  -1   0  16       36.11       23.95     14.65 o 
   0   0  16       30.96       28.67     24.88 o 
   1   0  16      177.04      185.84     18.87 o 
   2   0  16       53.03       48.83     45.82 o 
   3   0  16      113.22      100.24     14.98 o 
   4   0  16       85.32      103.14     10.54 o 
   5   0  16       18.14       18.52     11.49 o 
  -3   1  16       93.75      126.96     17.53 o 
  -2   1  16       11.48        6.51      4.39 o 
  -1   1  16       13.88        9.52      6.26 o 
   0   1  16       25.04       11.58      9.61 o 
   1   1  16      208.85      202.51     22.35 o 
   2   1  16       51.06       36.45     35.84 o 
   3   1  16      296.06      268.50     26.35 o 
   4   1  16       33.07       23.50     15.16 o 
   5   1  16       18.26       17.01     14.14 o 
  -3   2  16       27.90       22.28     24.83 o 
  -2   2  16      119.27      113.47     11.96 o 
  -1   2  16        0.03        0.61      4.04 o 
   0   2  16        9.42       13.41      9.12 o 
   1   2  16      123.65      135.49     19.45 o 
   2   2  16       98.87       86.51     33.29 o 
   3   2  16        0.82        3.27      4.74 o 
   4   2  16      121.59      115.70     12.58 o 
   5   2  16        0.28        4.23      3.95 o 
   6   2  16        0.16        1.86      4.74 o 
  -3   3  16       25.95       23.49     16.07 o 
  -2   3  16       50.16       64.40     10.15 o 
  -1   3  16       19.21       14.66      8.08 o 
   0   3  16      112.27      107.61     10.49 o 
   1   3  16       68.20       83.18     49.00 o 
   2   3  16      122.46      110.31     21.09 o 
   3   3  16        0.76       37.41     28.80 o 
   4   3  16        3.03        6.87      5.28 o 
   5   3  16       28.95       26.87     19.06 o 
   6   3  16        0.58        1.67      3.04 o 
  -3   4  16        4.58        4.02      3.28 o 
  -2   4  16        0.43        1.57      4.70 o 
  -1   4  16       85.94       96.09     13.52 o 
   0   4  16      148.71      156.50     10.55 o 
   1   4  16        4.38        5.14      4.42 o 
   2   4  16       74.73       71.84     49.99 o 
   3   4  16        2.31        2.05      5.20 o 
   4   4  16       88.18       89.91      9.86 o 
   5   4  16        0.23        1.39      2.55 o 
   6   4  16      124.60      147.67     12.44 o 
  -3   5  16       47.13       38.05     20.19 o 
  -2   5  16        7.25        4.91      5.11 o 
  -1   5  16       99.47       96.98     11.18 o 
   0   5  16       51.42       38.25     17.13 o 
   1   5  16       19.32       16.03     11.32 o 
   2   5  16        5.43        8.92      8.23 o 
   4   5  16       59.23       45.37     24.73 o 
   5   5  16        5.27        7.80      6.69 o 
  -3   6  16        9.64        8.34      4.57 o 
  -2   6  16       46.49       32.40     19.08 o 
  -1   6  16        0.56        2.07      5.13 o 
   0   6  16      128.84      146.53     11.87 o 
   1   6  16        0.16        0.90      3.55 o 
   2   6  16      135.27      129.68     19.55 o 
   3   6  16        5.72        2.12     11.11 o 
   4   6  16        7.15        8.26     13.54 o 
   5   6  16        2.88        2.34      3.29 o 
  -3   7  16       82.53      102.09     16.14 o 
  -2   7  16        7.42        7.05      5.09 o 
  -1   7  16       11.78       20.77     12.75 o 
   0   7  16       62.79       85.74     10.87 o 
   1   7  16       10.71       11.86     10.01 o 
   2   7  16      133.16      147.21     12.27 o 
   3   7  16        2.02        8.92      6.49 o 
   4   7  16       21.99       27.58     27.41 o 
   5   7  16       75.07       46.93     56.08 o 
  -3   8  16        1.21        1.14      5.51 o 
  -2   8  16       39.56       28.34     19.24 o 
  -1   8  16       20.34       21.75      9.84 o 
   0   8  16       11.14       11.34      4.88 o 
   1   8  16      107.17      115.50     11.39 o 
   2   8  16        2.14        1.59      2.97 o 
   3   8  16       40.51       43.55     18.24 o 
   4   8  16      138.48      126.22     18.44 o 
   5   8  16       23.49       27.28     22.91 o 
  -2   9  16        5.48        5.62      5.32 o 
  -1   9  16      203.55      217.80     13.45 o 
   0   9  16      100.95       98.92     27.94 o 
   1   9  16       68.68       61.69     18.65 o 
   2   9  16        3.92        4.28      3.62 o 
   3   9  16       21.54       22.46     22.76 o 
   4   9  16       25.01       27.63     25.41 o 
   5   9  16        3.30        5.00      8.82 o 
  -2  10  16       51.60       37.06     34.02 o 
  -1  10  16       62.20       62.84     11.24 o 
   0  10  16      175.44      186.58     13.65 o 
   1  10  16        1.42        2.20      4.47 o 
   2  10  16       16.81       18.99     12.04 o 
   3  10  16        3.16        2.48      7.10 o 
   4  10  16      118.39       92.96     66.56 o 
  -1  11  16        3.13        7.78      6.61 o 
   0  11  16        0.10        3.91      3.59 o 
   1  11  16      136.19      156.44     13.93 o 
   2  11  16      131.85      163.86     12.31 o 
   3  11  16       18.75        8.88      8.49 o 
   0  12  16       13.05        7.50      9.92 o 
   1  12  16        5.41        3.41      4.90 o 
   2  12  16        3.70        3.36      4.71 o 
   1  -5  17        5.47        0.86      5.84 o 
   2  -5  17       60.34       80.38     27.51 o 
   0  -4  17      239.61      236.89     21.67 o 
   1  -4  17       16.49       13.72     20.74 o 
   2  -4  17        0.53        1.72     11.11 o 
   3  -4  17       53.51       25.23     27.99 o 
  -1  -3  17        4.68        7.98      8.59 o 
   0  -3  17       69.10       63.12     14.30 o 
   1  -3  17       13.27        7.68     12.73 o 
   2  -3  17       10.98        8.16     15.26 o 
   3  -3  17        7.36        4.86      4.76 o 
   4  -3  17       70.82       63.35     13.67 o 
  -1  -2  17       18.52       14.68     16.32 o 
   0  -2  17        7.97       10.86      6.90 o 
   1  -2  17      126.21      142.11     19.53 o 
   2  -2  17       31.37       27.00     32.53 o 
   3  -2  17       21.54       16.75     17.51 o 
   4  -2  17       18.93       12.84     13.03 o 
  -1  -1  17        0.97        3.44      4.17 o 
   0  -1  17        1.65        1.19      5.18 o 
   1  -1  17        8.45        9.14      6.62 o 
   2  -1  17        0.41        4.27      6.52 o 
   3  -1  17       12.13       11.52     12.71 o 
   4  -1  17       56.35       60.34     12.55 o 
  -2   0  17        1.62        2.02      3.56 o 
  -1   0  17        5.64        3.64      5.15 o 
   0   0  17       22.12       19.85     31.02 o 
   1   0  17        0.88        6.72      8.66 o 
   2   0  17       87.91       94.42     18.49 o 
   3   0  17        1.75        4.93     12.12 o 
   4   0  17       21.02       20.33     15.25 o 
   5   0  17       30.33       24.03     22.28 o 
  -3   1  17        0.47        3.08      4.75 o 
  -2   1  17       94.46       85.66     10.17 o 
  -1   1  17        8.48       11.04     15.13 o 
   0   1  17      213.19      231.08     22.38 o 
   1   1  17        1.12        4.50      7.98 o 
   2   1  17      148.17      155.30     38.34 o 
   3   1  17       99.86       89.02     70.35 o 
   4   1  17        9.66       14.63     14.88 o 
   5   1  17       11.33       10.03      7.15 o 
  -3   2  17       64.32       77.45     11.72 o 
  -2   2  17       14.03       12.51     11.11 o 
  -1   2  17        3.83        7.44      4.36 o 
   0   2  17       33.07       31.88     34.68 o 
   1   2  17       38.65       31.12     23.16 o 
   2   2  17       53.85       31.70     39.61 o 
   3   2  17        4.80        4.04      5.99 o 
   4   2  17        3.55        9.42      6.67 o 
   5   2  17       86.38      100.08     13.46 o 
  -3   3  17        0.08        1.16      3.51 o 
  -2   3  17       83.07       89.26      8.48 o 
  -1   3  17       41.32       57.73     11.22 o 
   0   3  17        6.89       11.14      7.63 o 
   1   3  17      270.51      299.76     23.59 o 
   2   3  17        7.76       10.68     11.29 o 
   3   3  17        8.57        7.91     16.01 o 
   4   3  17       46.64       26.52     25.59 o 
   5   3  17        5.41        5.37      4.12 o 
  -3   4  17       13.97       11.72     21.87 o 
  -2   4  17       19.90       13.45      9.62 o 
  -1   4  17       46.57       68.83     10.84 o 
   0   4  17       19.46       16.65      7.24 o 
   1   4  17       31.63       36.27     35.69 o 
   2   4  17       71.88       95.46     52.16 o 
   3   4  17        8.83       11.47     14.02 o 
   4   4  17       33.26       33.44     28.85 o 
   5   4  17        0.36        9.37      8.16 o 
  -3   5  17        0.34        3.41      5.61 o 
  -2   5  17       51.30       34.24     21.42 o 
  -1   5  17       18.24       13.58     11.98 o 
   0   5  17      241.49      236.97     14.14 o 
   1   5  17        9.98       11.32      6.72 o 
   2   5  17       40.90       38.24     32.00 o 
   3   5  17       18.36       28.01     24.63 o 
   4   5  17        0.24        3.21     10.13 o 
   5   5  17       21.76       18.74     17.13 o 
  -2   6  17        3.25        2.94      3.39 o 
  -1   6  17        5.33       10.45      6.60 o 
   0   6  17       34.75       42.65     13.05 o 
   1   6  17        8.76        7.43      8.99 o 
   2   6  17       89.85      102.45     18.79 o 
   3   6  17        1.67       -1.67      8.61 o 
   4   6  17        7.52        7.65     10.15 o 
   5   6  17        1.14        2.83      6.97 o 
  -2   7  17      116.08      125.78     11.14 o 
  -1   7  17        4.39        7.23      5.85 o 
   0   7  17      146.71      148.64     11.53 o 
   1   7  17        0.75        0.77      2.61 o 
   2   7  17       15.40       17.98     10.76 o 
   3   7  17        0.16        3.94      6.49 o 
   4   7  17      135.01      155.37     23.49 o 
  -2   8  17        0.00        3.35      3.34 o 
  -1   8  17        1.19        0.44      3.60 o 
   0   8  17       75.39       99.75     12.92 o 
   1   8  17       70.16       53.62     14.75 o 
   2   8  17       93.75      110.76     25.08 o 
   3   8  17       54.21       54.41     46.81 o 
   4   8  17      186.26      209.20     21.80 o 
  -1   9  17        4.82        3.20      3.18 o 
   0   9  17        5.19        2.68      3.98 o 
   1   9  17        3.75        4.53      3.18 o 
   2   9  17        3.29        9.73      9.14 o 
   3   9  17       26.97       14.68     11.72 o 
   4   9  17       47.15       28.44     32.64 o 
  -1  10  17      136.75      115.79     20.36 o 
   0  10  17        0.20        3.74      6.11 o 
   1  10  17      165.60      197.43     13.22 o 
   2  10  17      226.84      281.80     26.40 o 
   3  10  17        1.17        1.67      6.31 o 
   0  11  17       32.58       22.67     17.04 o 
   1  11  17        0.73        2.67      2.92 o 
   2  11  17       17.93       15.55     12.38 o 
   2  -3  18       28.26       19.30     37.23 o 
   0  -2  18      103.61       98.77     13.82 o 
   1  -2  18      101.62      115.31     15.89 o 
   2  -2  18        2.12        4.88      9.73 o 
   3  -2  18       44.06       18.21     31.02 o 
  -1  -1  18       51.29       34.45     35.04 o 
   0  -1  18       34.16       27.43     27.96 o 
   1  -1  18       21.39       21.27     22.89 o 
   2  -1  18       16.26        6.52     12.35 o 
   3  -1  18        1.67        2.85      8.13 o 
  -1   0  18       11.86        9.83     11.80 o 
   0   0  18        3.83        5.18      7.93 o 
   1   0  18       20.63       32.48     35.04 o 
   2   0  18      146.55      147.37     22.03 o 
   3   0  18       10.30       13.21     10.23 o 
   4   0  18       14.23        5.38      9.32 o 
  -1   1  18        1.65        3.16      3.74 o 
   0   1  18        3.70        3.08      7.81 o 
   1   1  18      134.51      156.84     17.25 o 
   2   1  18      287.89      297.03     27.05 o 
   3   1  18       17.41       23.09     19.85 o 
   4   1  18       11.33        4.19     10.66 o 
  -2   2  18      173.52      138.07     13.51 o 
  -1   2  18      164.77      140.29     15.99 o 
   0   2  18      107.53      128.82     18.57 o 
   1   2  18      105.82       97.73     42.51 o 
   2   2  18       64.29       45.90     38.42 o 
   3   2  18        2.91        1.19      3.69 o 
   4   2  18        8.86       14.83     13.26 o 
  -2   3  18       55.83       76.25     22.78 o 
  -1   3  18       49.47       40.04     40.95 o 
   0   3  18       34.53       24.78     30.94 o 
   1   3  18      131.42      141.81     17.71 o 
   2   3  18      225.49      247.67     24.60 o 
   3   3  18        0.97        1.79      5.33 o 
   4   3  18       37.63       30.39     27.33 o 
  -2   4  18       75.37       79.15      8.21 o 
  -1   4  18        0.45        6.67      4.67 o 
   0   4  18        3.24        1.89      6.14 o 
   1   4  18       21.37       17.05     21.24 o 
   2   4  18        7.49       10.79     13.56 o 
   3   4  18       18.72       21.27     20.38 o 
   4   4  18      113.81       68.68     71.89 o 
  -2   5  18       14.39       10.09      8.48 o 
  -1   5  18       15.29       10.26      9.39 o 
   0   5  18      124.37      156.79     19.15 o 
   1   5  18        1.14        1.21      6.21 o 
   2   5  18       36.46       41.43     26.98 o 
   3   5  18       23.29       21.77     20.97 o 
   4   5  18       31.61       19.37     28.54 o 
  -1   6  18        0.10        2.35      3.51 o 
   0   6  18      132.52      161.99     19.02 o 
   1   6  18        0.07       -1.44      7.40 o 
   2   6  18       93.99      118.92     20.84 o 
   3   6  18        9.09       14.55     13.74 o 
   4   6  18        8.38        7.86     13.72 o 
  -1   7  18        5.22        3.30      2.58 o 
   0   7  18       64.74       53.22     12.65 o 
   1   7  18        0.58        2.68      6.44 o 
   2   7  18       63.34       59.11     54.11 o 
   3   7  18       19.66       14.27     14.42 o 
   4   7  18       38.26       34.83     36.96 o 
  -1   8  18        5.27        5.07      3.65 o 
   0   8  18       20.01       11.54     14.46 o 
   1   8  18       46.21       42.66     37.31 o 
   2   8  18       21.49       19.98     19.85 o 
   3   8  18        0.21        2.40      6.34 o 
   0   9  18       18.55       13.61     12.75 o 
   1   9  18       28.92       17.96     31.22 o 
   2   9  18       34.33       31.93     34.96 o 
   1   0  19       41.63       23.49     24.86 o 
   2   0  19      292.62      305.31     26.88 o 
   0   1  19        4.64        4.52      9.52 o 
   1   1  19        6.46        4.47      7.30 o 
   2   1  19        1.72        4.60      7.53 o 
   0   2  19        0.70        2.17      5.23 o 
   1   2  19       60.09       70.98     17.56 o 
   2   2  19       66.93       49.51     54.66 o 
   3   2  19        4.39        1.47      7.00 o 
   0   3  19        0.43        2.25      2.68 o 
   1   3  19       79.68       79.67     17.98 o 
   2   3  19        0.63        2.85      8.79 o 
   3   3  19       31.51       24.55     36.42 o 
   0   4  19        2.28        5.96      8.71 o 
   1   4  19        0.02        2.12      6.19 o 
   2   4  19        1.34        5.00     14.68 o 
   3   4  19        0.30        0.78      6.82 o 
   0   5  19        2.57        5.10      6.44 o 
   1   5  19       27.59       28.82     23.26 o 
   2   5  19        3.07        3.86      9.60 o 
   3   5  19      140.51      133.17     21.12 o 
   0   6  19       72.29      117.81     16.80 o 
   1   6  19       31.91       29.96     36.90 o 
   2   6  19        0.02        4.77      7.45 o 
   1   7  19       72.17       61.46     63.10 o 
   2   7  19       63.94       95.71     22.53 o 
                                                 
